# Supplementary material for: 4-Meth­oxy-N-(4-nitro­benz­yl)aniline
Source: Acta Crystallogr Sect E Struct Rep Online. 2012 Mar 7;68(Pt 4):o988. doi: 10.1107/S160053681200846X (PMC3343958; doi:10.1107/S160053681200846X)
Supplement: Supplementary file 1 [file e-68-0o988-sup1.cif]

##############################################################################
#                                                                            #
# This CIF contains the data in a paper accepted for publication in          #
# Acta Crystallographica Section E. It conforms to the requirements of       #
# Notes for Authors for Acta Crystallographica Section E, and has been       #
# peer reviewed under the auspices of the IUCr Commission on Journals.       #
#                                                                            #
# Full details of the Crystallographic Information File format               #
# are given in the paper "The Crystallographic Information File (CIF):       #
# a New Standard Archive File for Crystallography" by S. R. Hall, F. H.      #
# Allen and I. D. Brown [Acta Cryst. (1991), A47, 655-685].                  #
#                                                                            #
# The current version of the core CIF dictionary is obtainable from          #
# ftp://ftp.iucr.org/pub/cif_core.dic.                                       #
#                                                                            #
# Software is freely available for graphical display of the structure(s)     #
# in this CIF. For information consult the CIF software page                 #
# http://www.iucr.org/resources/cif/software.                                #
#                                                                            #
# This file may be used for bona fide research purposes within the           #
# scientific community so long as proper attribution is given to the journal # 
# article from which it was obtained.                                        #
#                                                                            #
##############################################################################
data_I
_audit_creation_method     SHELXL-97
_chemical_name_systematic
;
4-Methoxy-<i>N</i>-(4-nitrobenzyl)aniline
;
_chemical_name_common     ?
_chemical_formula_moiety     'C14 H14 N2 O3'
_chemical_formula_sum     'C14 H14 N2 O3'
_chemical_formula_iupac     'C14 H14 N2 O3'
_chemical_formula_weight     258.27
_chemical_melting_point     ?
_symmetry_cell_setting     monoclinic
_symmetry_space_group_name_H-M     'P 21/n'
_symmetry_space_group_name_Hall     '-P 2yn'
loop_
    _symmetry_equiv_pos_as_xyz
    'x, y, z'
    '-x+1/2, y+1/2, -z+1/2'
    '-x, -y, -z'
    'x-1/2, -y-1/2, z-1/2'
_cell_length_a     7.4993(3)
_cell_length_b     17.1516(7)
_cell_length_c     10.0048(5)
_cell_angle_alpha     90.00
_cell_angle_beta     96.861(4)
_cell_angle_gamma     90.00
_cell_volume     1277.65(10)
_cell_formula_units_Z     4
_cell_measurement_reflns_used     4747
_cell_measurement_theta_min     3.5565
_cell_measurement_theta_max     29.0063
_cell_measurement_temperature     293(2)
_exptl_crystal_description     block
_exptl_crystal_colour     red
_exptl_crystal_size_max     0.3
_exptl_crystal_size_mid     0.2
_exptl_crystal_size_min     0.1
_exptl_crystal_density_diffrn     1.343
_exptl_crystal_density_meas     ?
_exptl_crystal_density_method     'not measured'
_exptl_crystal_F_000     544
_exptl_absorpt_coefficient_mu     0.096
_exptl_absorpt_correction_type     multi-scan
_exptl_absorpt_process_details     '(CrysAlis RED; Oxford Diffraction, 2010)'
_exptl_absorpt_correction_T_min     0.95463
_exptl_absorpt_correction_T_max     1.00000
_exptl_special_details     ?
_diffrn_ambient_temperature     293(2)
_diffrn_radiation_type     MoK\a
_diffrn_radiation_wavelength     0.71073
_diffrn_radiation_source     'fine-focus sealed tube'
_diffrn_radiation_monochromator     graphite
_diffrn_measurement_device_type     'Oxford Diffraction Xcalibur Sapphire3'
_diffrn_measurement_method     '\w scans'
_diffrn_detector_area_resol_mean     16.1049
_diffrn_reflns_number     11435
_diffrn_reflns_av_R_equivalents     0.0347
_diffrn_reflns_av_sigmaI/netI     0.0331
_diffrn_reflns_theta_min     3.61
_diffrn_reflns_theta_max     26.00
_diffrn_reflns_theta_full     26.00
_diffrn_measured_fraction_theta_max     0.997
_diffrn_measured_fraction_theta_full     0.997
_diffrn_reflns_limit_h_min     -9
_diffrn_reflns_limit_h_max     9
_diffrn_reflns_limit_k_min     -21
_diffrn_reflns_limit_k_max     21
_diffrn_reflns_limit_l_min     -12
_diffrn_reflns_limit_l_max     12
_diffrn_standards_number     0
_diffrn_standards_interval_count     0
_diffrn_standards_interval_time     0
_diffrn_standards_decay_%     0
_refine_special_details     ?
_reflns_number_total     2511
_reflns_number_gt     1692
_reflns_threshold_expression     I>2\s(I)
_refine_ls_structure_factor_coef     Fsqd
_refine_ls_matrix_type     full
_refine_ls_R_factor_all     0.0742
_refine_ls_R_factor_gt     0.0476
_refine_ls_wR_factor_gt     0.1127
_refine_ls_wR_factor_ref     0.1295
_refine_ls_goodness_of_fit_ref     1.045
_refine_ls_restrained_S_all     1.045
_refine_ls_number_reflns     2511
_refine_ls_number_parameters     178
_refine_ls_number_restraints     0
_refine_ls_number_constraints     0
_refine_ls_hydrogen_treatment     mixed
_refine_ls_weighting_scheme     calc
_refine_ls_weighting_details
         'calc w=1/[\s^2^(Fo^2^)+(0.0514P)^2^+0.2077P] where P=(Fo^2^+2Fc^2^)/3'
_atom_sites_solution_hydrogens     geom
_atom_sites_solution_primary     direct
_atom_sites_solution_secondary     difmap
_refine_ls_shift/su_max     0.000
_refine_ls_shift/su_mean     0.000
_refine_diff_density_max     0.179
_refine_diff_density_min     -0.149
_refine_ls_extinction_method     'SHELXL97 (Sheldrick, 2008)'
_refine_ls_extinction_coef     0.0116(18)
_refine_ls_extinction_expression
                                  'Fc^*^=kFc[1+0.001xFc^2^\l^3^/sin(2\q)]^-1/4^'
loop_
    _atom_type_symbol
    _atom_type_description
    _atom_type_scat_dispersion_real
    _atom_type_scat_dispersion_imag
    _atom_type_scat_source
    'C' 'C' 0.0033 0.0016
                         'International Tables Vol C Tables 4.2.6.8 and 6.1.1.4'
    'H' 'H' 0.0000 0.0000
                         'International Tables Vol C Tables 4.2.6.8 and 6.1.1.4'
    'N' 'N' 0.0061 0.0033
                         'International Tables Vol C Tables 4.2.6.8 and 6.1.1.4'
    'O' 'O' 0.0106 0.0060
                         'International Tables Vol C Tables 4.2.6.8 and 6.1.1.4'
_computing_data_collection     'CrysAlis PRO (Oxford Diffraction, 2010)'
_computing_cell_refinement     'CrysAlis PRO (Oxford Diffraction, 2010)'
_computing_data_reduction     'CrysAlis RED (Oxford Diffraction, 2010)'
_computing_structure_solution     'SHELXS97 (Sheldrick, 2008)'
_computing_structure_refinement     'SHELXL97 (Sheldrick, 2008)'
_computing_molecular_graphics     'ORTEP-3 (Farrugia, 1997)'
_computing_publication_material     'PLATON (Spek, 2009)'
loop_
    _atom_site_type_symbol
    _atom_site_label
    _atom_site_fract_x
    _atom_site_fract_y
    _atom_site_fract_z
    _atom_site_U_iso_or_equiv
    _atom_site_adp_type
    _atom_site_calc_flag
    _atom_site_refinement_flags
    _atom_site_occupancy
    _atom_site_symmetry_multiplicity
    _atom_site_disorder_assembly
    _atom_site_disorder_group
    O O1 -0.2703(2) 0.01096(11) 0.2223(2) 0.0948(6) Uani d . 1 1 . .
    O O2 -0.3470(3) 0.12998(13) 0.2161(3) 0.1390(10) Uani d . 1 1 . .
    N N1 -0.2400(2) 0.07908(13) 0.24933(19) 0.0695(5) Uani d . 1 1 . .
    C C1 0.2618(2) 0.14226(11) 0.45527(19) 0.0499(5) Uani d . 1 1 . .
    C C2 0.2220(3) 0.06469(12) 0.4248(2) 0.0581(5) Uani d . 1 1 . .
    H H2 0.3072 0.0265 0.4505 0.070 Uiso calc R 1 1 . .
    C C3 0.0581(3) 0.04336(11) 0.3571(2) 0.0550(5) Uani d . 1 1 . .
    H H3 0.0320 -0.0086 0.3367 0.066 Uiso calc R 1 1 . .
    C C4 -0.0654(2) 0.10088(11) 0.32049(18) 0.0491(5) Uani d . 1 1 . .
    C C5 -0.0304(3) 0.17839(12) 0.3476(2) 0.0563(5) Uani d . 1 1 . .
    H H5 -0.1155 0.2165 0.3210 0.068 Uiso calc R 1 1 . .
    C C6 0.1338(3) 0.19793(11) 0.4152(2) 0.0547(5) Uani d . 1 1 . .
    H H6 0.1593 0.2501 0.4344 0.066 Uiso calc R 1 1 . .
    C C7 0.4411(3) 0.16668(12) 0.5260(2) 0.0636(6) Uani d . 1 1 . .
    H H7A 0.5284 0.1668 0.4619 0.076 Uiso calc R 1 1 . .
    H H7B 0.4319 0.2195 0.5592 0.076 Uiso calc R 1 1 . .
    N N8 0.5039(2) 0.11659(10) 0.63639(18) 0.0597(5) Uani d . 1 1 . .
    C C9 0.6719(2) 0.13024(10) 0.71064(19) 0.0464(5) Uani d . 1 1 . .
    C C10 0.7998(2) 0.17809(11) 0.66267(19) 0.0511(5) Uani d . 1 1 . .
    H H10 0.7719 0.2042 0.5814 0.061 Uiso calc R 1 1 . .
    C C11 0.9671(3) 0.18720(11) 0.73402(19) 0.0531(5) Uani d . 1 1 . .
    H H11 1.0507 0.2194 0.7000 0.064 Uiso calc R 1 1 . .
    C C12 1.0133(2) 0.14945(10) 0.85483(19) 0.0485(5) Uani d . 1 1 . .
    C C13 0.8871(3) 0.10262(10) 0.90428(19) 0.0510(5) Uani d . 1 1 . .
    H H13 0.9152 0.0772 0.9863 0.061 Uiso calc R 1 1 . .
    C C14 0.7188(2) 0.09308(10) 0.83278(19) 0.0505(5) Uani d . 1 1 . .
    H H14 0.6354 0.0610 0.8674 0.061 Uiso calc R 1 1 . .
    O O15 1.18447(17) 0.16348(8) 0.91664(14) 0.0652(4) Uani d . 1 1 . .
    C C16 1.2455(3) 0.12020(13) 1.0336(2) 0.0724(7) Uani d . 1 1 . .
    H H16A 1.1723 0.1321 1.1034 0.109 Uiso calc R 1 1 . .
    H H16B 1.3681 0.1337 1.0633 0.109 Uiso calc R 1 1 . .
    H H16C 1.2375 0.0655 1.0135 0.109 Uiso calc R 1 1 . .
    H H8 0.421(3) 0.0966(13) 0.683(2) 0.072(7) Uiso d . 1 1 . .
loop_
    _atom_site_aniso_label
    _atom_site_aniso_U_11
    _atom_site_aniso_U_22
    _atom_site_aniso_U_33
    _atom_site_aniso_U_12
    _atom_site_aniso_U_13
    _atom_site_aniso_U_23
    O1 0.0735(11) 0.0908(13) 0.1143(15) -0.0263(10) -0.0125(10) -0.0124(11)
    O2 0.0739(12) 0.1245(17) 0.199(3) 0.0363(13) -0.0627(14) -0.0507(16)
    N1 0.0484(10) 0.0889(14) 0.0686(12) 0.0022(11) -0.0032(9) -0.0163(11)
    C1 0.0495(11) 0.0541(11) 0.0451(11) -0.0046(9) 0.0008(8) 0.0047(8)
    C2 0.0502(11) 0.0527(11) 0.0680(14) 0.0079(9) -0.0063(9) 0.0017(10)
    C3 0.0534(11) 0.0500(11) 0.0604(13) -0.0011(9) 0.0020(9) -0.0047(9)
    C4 0.0407(10) 0.0625(12) 0.0435(11) 0.0003(9) 0.0030(8) -0.0043(9)
    C5 0.0539(12) 0.0570(12) 0.0570(12) 0.0117(10) 0.0021(9) 0.0001(10)
    C6 0.0603(12) 0.0471(11) 0.0557(12) -0.0016(9) 0.0029(9) 0.0009(9)
    C7 0.0614(13) 0.0599(12) 0.0648(14) -0.0114(10) -0.0119(10) 0.0118(10)
    N8 0.0488(10) 0.0669(11) 0.0601(11) -0.0124(9) -0.0074(8) 0.0165(9)
    C9 0.0459(10) 0.0408(9) 0.0505(11) -0.0027(8) -0.0026(8) 0.0000(8)
    C10 0.0549(11) 0.0525(11) 0.0442(11) -0.0055(9) -0.0011(9) 0.0067(9)
    C11 0.0520(11) 0.0520(11) 0.0545(12) -0.0124(9) 0.0033(9) 0.0048(9)
    C12 0.0470(10) 0.0426(10) 0.0533(12) -0.0028(8) -0.0044(9) -0.0038(8)
    C13 0.0582(12) 0.0454(10) 0.0473(11) -0.0010(9) -0.0020(9) 0.0067(8)
    C14 0.0503(11) 0.0457(10) 0.0544(12) -0.0075(9) 0.0017(9) 0.0081(9)
    O15 0.0553(8) 0.0660(9) 0.0688(10) -0.0128(7) -0.0150(7) 0.0086(7)
    C16 0.0653(13) 0.0741(14) 0.0711(15) -0.0024(12) -0.0196(11) 0.0062(12)
_geom_special_details     ?
loop_
    _geom_bond_atom_site_label_1
    _geom_bond_atom_site_label_2
    _geom_bond_site_symmetry_2
    _geom_bond_distance
    _geom_bond_publ_flag
    O1 N1 . 1.214(2) ?
    O2 N1 . 1.206(2) ?
    N1 C4 . 1.462(2) ?
    C1 C6 . 1.379(3) ?
    C1 C2 . 1.389(3) ?
    C1 C7 . 1.502(2) ?
    C2 C3 . 1.380(3) ?
    C2 H2 . 0.9300 ?
    C3 C4 . 1.373(3) ?
    C3 H3 . 0.9300 ?
    C4 C5 . 1.376(3) ?
    C5 C6 . 1.373(3) ?
    C5 H5 . 0.9300 ?
    C6 H6 . 0.9300 ?
    C7 N8 . 1.433(2) ?
    C7 H7A . 0.9700 ?
    C7 H7B . 0.9700 ?
    N8 C9 . 1.404(2) ?
    N8 H8 . 0.89(2) ?
    C9 C14 . 1.386(2) ?
    C9 C10 . 1.390(3) ?
    C10 C11 . 1.377(2) ?
    C10 H10 . 0.9300 ?
    C11 C12 . 1.378(3) ?
    C11 H11 . 0.9300 ?
    C12 C13 . 1.378(3) ?
    C12 O15 . 1.378(2) ?
    C13 C14 . 1.384(2) ?
    C13 H13 . 0.9300 ?
    C14 H14 . 0.9300 ?
    O15 C16 . 1.415(2) ?
    C16 H16A . 0.9600 ?
    C16 H16B . 0.9600 ?
    C16 H16C . 0.9600 ?
loop_
    _geom_angle_atom_site_label_1
    _geom_angle_atom_site_label_2
    _geom_angle_atom_site_label_3
    _geom_angle_site_symmetry_1
    _geom_angle_site_symmetry_3
    _geom_angle
    _geom_angle_publ_flag
    O2 N1 O1 . . 122.31(19) ?
    O2 N1 C4 . . 118.5(2) ?
    O1 N1 C4 . . 119.17(19) ?
    C6 C1 C2 . . 118.38(17) ?
    C6 C1 C7 . . 119.78(18) ?
    C2 C1 C7 . . 121.81(17) ?
    C3 C2 C1 . . 121.14(18) ?
    C3 C2 H2 . . 119.4 ?
    C1 C2 H2 . . 119.4 ?
    C4 C3 C2 . . 118.24(18) ?
    C4 C3 H3 . . 120.9 ?
    C2 C3 H3 . . 120.9 ?
    C3 C4 C5 . . 122.36(17) ?
    C3 C4 N1 . . 118.84(18) ?
    C5 C4 N1 . . 118.80(18) ?
    C6 C5 C4 . . 118.15(18) ?
    C6 C5 H5 . . 120.9 ?
    C4 C5 H5 . . 120.9 ?
    C5 C6 C1 . . 121.73(18) ?
    C5 C6 H6 . . 119.1 ?
    C1 C6 H6 . . 119.1 ?
    N8 C7 C1 . . 112.89(16) ?
    N8 C7 H7A . . 109.0 ?
    C1 C7 H7A . . 109.0 ?
    N8 C7 H7B . . 109.0 ?
    C1 C7 H7B . . 109.0 ?
    H7A C7 H7B . . 107.8 ?
    C9 N8 C7 . . 119.94(16) ?
    C9 N8 H8 . . 115.1(14) ?
    C7 N8 H8 . . 116.8(14) ?
    C14 C9 C10 . . 117.59(16) ?
    C14 C9 N8 . . 120.47(16) ?
    C10 C9 N8 . . 121.88(17) ?
    C11 C10 C9 . . 120.77(17) ?
    C11 C10 H10 . . 119.6 ?
    C9 C10 H10 . . 119.6 ?
    C10 C11 C12 . . 121.28(17) ?
    C10 C11 H11 . . 119.4 ?
    C12 C11 H11 . . 119.4 ?
    C13 C12 O15 . . 125.72(17) ?
    C13 C12 C11 . . 118.53(16) ?
    O15 C12 C11 . . 115.75(16) ?
    C12 C13 C14 . . 120.43(17) ?
    C12 C13 H13 . . 119.8 ?
    C14 C13 H13 . . 119.8 ?
    C13 C14 C9 . . 121.41(17) ?
    C13 C14 H14 . . 119.3 ?
    C9 C14 H14 . . 119.3 ?
    C12 O15 C16 . . 118.13(15) ?
    O15 C16 H16A . . 109.5 ?
    O15 C16 H16B . . 109.5 ?
    H16A C16 H16B . . 109.5 ?
    O15 C16 H16C . . 109.5 ?
    H16A C16 H16C . . 109.5 ?
    H16B C16 H16C . . 109.5 ?
loop_
    _geom_torsion_atom_site_label_1
    _geom_torsion_atom_site_label_2
    _geom_torsion_atom_site_label_3
    _geom_torsion_atom_site_label_4
    _geom_torsion_site_symmetry_1
    _geom_torsion_site_symmetry_2
    _geom_torsion_site_symmetry_3
    _geom_torsion_site_symmetry_4
    _geom_torsion
    _geom_torsion_publ_flag
    C6 C1 C2 C3 . . . . -0.5(3) ?
    C7 C1 C2 C3 . . . . -178.52(19) ?
    C1 C2 C3 C4 . . . . -0.1(3) ?
    C2 C3 C4 C5 . . . . 0.8(3) ?
    C2 C3 C4 N1 . . . . -179.66(18) ?
    O2 N1 C4 C3 . . . . -179.1(2) ?
    O1 N1 C4 C3 . . . . -1.3(3) ?
    O2 N1 C4 C5 . . . . 0.5(3) ?
    O1 N1 C4 C5 . . . . 178.3(2) ?
    C3 C4 C5 C6 . . . . -0.8(3) ?
    N1 C4 C5 C6 . . . . 179.63(17) ?
    C4 C5 C6 C1 . . . . 0.1(3) ?
    C2 C1 C6 C5 . . . . 0.5(3) ?
    C7 C1 C6 C5 . . . . 178.53(18) ?
    C6 C1 C7 N8 . . . . 138.5(2) ?
    C2 C1 C7 N8 . . . . -43.5(3) ?
    C1 C7 N8 C9 . . . . 178.22(17) ?
    C7 N8 C9 C14 . . . . 166.83(19) ?
    C7 N8 C9 C10 . . . . -16.1(3) ?
    C14 C9 C10 C11 . . . . 0.7(3) ?
    N8 C9 C10 C11 . . . . -176.45(18) ?
    C9 C10 C11 C12 . . . . -0.1(3) ?
    C10 C11 C12 C13 . . . . -0.7(3) ?
    C10 C11 C12 O15 . . . . -179.83(17) ?
    O15 C12 C13 C14 . . . . 179.92(17) ?
    C11 C12 C13 C14 . . . . 0.9(3) ?
    C12 C13 C14 C9 . . . . -0.3(3) ?
    C10 C9 C14 C13 . . . . -0.5(3) ?
    N8 C9 C14 C13 . . . . 176.68(17) ?
    C13 C12 O15 C16 . . . . 7.4(3) ?
    C11 C12 O15 C16 . . . . -173.61(18) ?
loop_
    _geom_hbond_atom_site_label_D
    _geom_hbond_atom_site_label_H
    _geom_hbond_atom_site_label_A
    _geom_hbond_site_symmetry_A
    _geom_hbond_distance_DH
    _geom_hbond_distance_HA
    _geom_hbond_distance_DA
    _geom_hbond_angle_DHA
    _geom_hbond_publ_flag
    N8 H8 O1 3_556 0.89(2) 2.42(3) 3.231(2) 152.8(19) yes
    C16 H16B O2 1_756 0.96 2.47 3.372(3) 155 yes
    C3 H3 Cg2 3_565 0.93 2.77 3.560(2) 143.32 yes
    C6 H6 Cg2 4_565 0.93 2.87 3.524(2) 128.46 yes
    C16 H16A Cg1 1_656 0.96 2.96 3.830(2) 150.91 yes
_iucr_refine_instructions_details
;
TITL IND1 in P2(1)/n
CELL  0.71073   7.4993  17.1516  10.0048   90.000   96.861   90.000
ZERR     4.00   0.0003   0.0007   0.0005    0.000    0.004    0.000
LATT   1
SYMM  1/2 - X, 1/2 + Y, 1/2 - Z
SFAC  C    H    N    O
UNIT  56   56   8    12
MERG   2
OMIT    -3.00  52.00
FMAP   2
PLAN   10
ACTA
BOND   $H
CONF
LIST   4
L.S.   5
WGHT    0.051400    0.207700
EXTI    0.011619
FVAR       5.06302
O1    4   -0.270293    0.010961    0.222312    11.00000    0.07351    0.09084 =
         0.11431   -0.01237   -0.01250   -0.02628
O2    4   -0.347014    0.129980    0.216116    11.00000    0.07395    0.12447 =
         0.19949   -0.05075   -0.06270    0.03632
N1    3   -0.239967    0.079075    0.249331    11.00000    0.04845    0.08892 =
         0.06860   -0.01629   -0.00320    0.00222
C1    1    0.261774    0.142258    0.455266    11.00000    0.04949    0.05407 =
         0.04506    0.00471    0.00080   -0.00456
C2    1    0.221960    0.064690    0.424776    11.00000    0.05021    0.05273 =
         0.06804    0.00173   -0.00628    0.00787
AFIX  43
H2    2    0.307222    0.026488    0.450452    11.00000   -1.20000
AFIX   0
C3    1    0.058127    0.043359    0.357067    11.00000    0.05341    0.05000 =
         0.06044   -0.00470    0.00204   -0.00112
AFIX  43
H3    2    0.032050   -0.008620    0.336746    11.00000   -1.20000
AFIX   0
C4    1   -0.065360    0.100882    0.320492    11.00000    0.04074    0.06247 =
         0.04355   -0.00433    0.00295    0.00031
C5    1   -0.030368    0.178387    0.347636    11.00000    0.05392    0.05699 =
         0.05696    0.00010    0.00209    0.01173
AFIX  43
H5    2   -0.115501    0.216478    0.320971    11.00000   -1.20000
AFIX   0
C6    1    0.133757    0.197934    0.415195    11.00000    0.06030    0.04707 =
         0.05569    0.00087    0.00285   -0.00159
AFIX  43
H6    2    0.159269    0.250083    0.434439    11.00000   -1.20000
AFIX   0
C7    1    0.441085    0.166681    0.526011    11.00000    0.06139    0.05994 =
         0.06483    0.01185   -0.01185   -0.01138
AFIX  23
H7A   2    0.528376    0.166814    0.461856    11.00000   -1.20000
H7B   2    0.431928    0.219485    0.559234    11.00000   -1.20000
AFIX   0
N8    3    0.503854    0.116595    0.636391    11.00000    0.04879    0.06687 =
         0.06015    0.01654   -0.00743   -0.01242
C9    1    0.671938    0.130239    0.710642    11.00000    0.04595    0.04084 =
         0.05048    0.00004   -0.00256   -0.00267
C10   1    0.799772    0.178089    0.662674    11.00000    0.05491    0.05247 =
         0.04420    0.00669   -0.00109   -0.00550
AFIX  43
H10   2    0.771895    0.204250    0.581445    11.00000   -1.20000
AFIX   0
C11   1    0.967146    0.187196    0.734017    11.00000    0.05201    0.05203 =
         0.05447    0.00480    0.00330   -0.01238
AFIX  43
H11   2    1.050695    0.219442    0.700040    11.00000   -1.20000
AFIX   0
C12   1    1.013295    0.149450    0.854827    11.00000    0.04699    0.04257 =
         0.05331   -0.00376   -0.00441   -0.00282
C13   1    0.887096    0.102616    0.904283    11.00000    0.05815    0.04540 =
         0.04734    0.00671   -0.00199   -0.00104
AFIX  43
H13   2    0.915155    0.077246    0.986250    11.00000   -1.20000
AFIX   0
C14   1    0.718833    0.093076    0.832782    11.00000    0.05027    0.04568 =
         0.05437    0.00807    0.00173   -0.00747
AFIX  43
H14   2    0.635448    0.061043    0.867435    11.00000   -1.20000
AFIX   0
O15   4    1.184466    0.163484    0.916635    11.00000    0.05532    0.06605 =
         0.06883    0.00855   -0.01497   -0.01276
C16   1    1.245504    0.120199    1.033609    11.00000    0.06535    0.07405 =
         0.07111    0.00621   -0.01965   -0.00238
AFIX 137
H16A  2    1.172296    0.132078    1.103370    11.00000   -1.50000
H16B  2    1.368093    0.133656    1.063344    11.00000   -1.50000
H16C  2    1.237534    0.065495    1.013472    11.00000   -1.50000
AFIX   0
H8    2    0.421056    0.096607    0.683243    11.00000    0.07228
HKLF    4
END
;
data_global
_journal_date_recd_electronic     2012-02-17
_journal_date_accepted     2012-02-25
_journal_name_full     'Acta Crystallographica, Section E'
_journal_year     2012
_journal_volume     68
_journal_issue      4
_journal_page_first     o988
_journal_page_last     o988
_journal_paper_category     QO
_journal_paper_doi     10.1107/S160053681200846X
_journal_coeditor_code     BH2415
_publ_contact_author_name     'Kant, Rajni'
_publ_contact_author_address
;
Post-Graduate Department of Physics & Electronics,
University of Jammu,
Jammu Tawi 180 006,
India
;
_publ_contact_author_email     rkvk.paper11@gmail.com
_publ_contact_author_fax      911912432051
_publ_contact_author_phone      919419194375
_publ_section_title
;
4-Methoxy-<i>N</i>-(4-nitrobenzyl)aniline
;
loop_
    _publ_author_name
    _publ_author_footnote
    _publ_author_address
    "Kapoor, Kamini" .
;
X-ray Crystallography Laboratory
Post-Graduate Department of Physics & Electronics
University of Jammu
Jammu Tawi 180 006
India
;
    "Gupta, Vivek K." .
;
X-ray Crystallography Laboratory
Post-Graduate Department of Physics & Electronics
University of Jammu
Jammu Tawi 180 006
India
;
    "Kumar, Indresh" .
;
School of Biology & Chemistry
College of Sciences
Shri Mata Vaishno Devi University
Katra 182 320 (J&K)
India
;
    "Mir, Nisar A." .
;
School of Biology & Chemistry
College of Sciences
Shri Mata Vaishno Devi University
Katra 182 320 (J&K)
India
;
    "Kant, Rajni" .
;
X-ray Crystallography Laboratory
Post-Graduate Department of Physics & Electronics
University of Jammu
Jammu Tawi 180 006
India
;
