# Supplementary material for: 4-Meth­oxy-N-(4-nitro­benz­yl)aniline
Source: Acta Crystallogr Sect E Struct Rep Online. 2012 Mar 7;68(Pt 4):o988. doi: 10.1107/S160053681200846X (PMC3343958; doi:10.1107/S160053681200846X)
Supplement: Supplementary file 2 [file e-68-0o988-Isup2.hkl]

#
# h,k,l, Fc-squared, Fo-squared, sigma(Fo-squared) and status flag
#
data_I
_shelx_title ' IND1 in P2(1)/n'
_shelx_refln_list_code          4
_shelx_F_calc_maximum      222.27
_exptl_crystal_F_000       544.00
_reflns_d_resolution_high  0.8107
 
loop_
 _symmetry_equiv_pos_as_xyz
 'x, y, z'
 '-x+1/2, y+1/2, -z+1/2'
 '-x, -y, -z'
 'x-1/2, -y-1/2, z-1/2'
 
_cell_length_a     7.4993
_cell_length_b    17.1516
_cell_length_c    10.0048
_cell_angle_alpha  90.000
_cell_angle_beta   96.861
_cell_angle_gamma  90.000
 
_shelx_F_squared_multiplier     1.000
 
loop_
 _refln_index_h
 _refln_index_k
 _refln_index_l
 _refln_F_squared_calc
 _refln_F_squared_meas
 _refln_F_squared_sigma
 _refln_observed_status
   2   0   0     2473.87     2360.78     19.45 o
   4   0   0     2760.32     2923.87     22.57 o
   6   0   0        3.50        1.27      1.51 o
   8   0   0        4.39        5.76      1.77 o
   2   1   0      311.19      310.80      3.43 o
   3   1   0      239.50      259.65      4.18 o
   4   1   0     1696.34     1796.16     13.48 o
   5   1   0       44.88       43.61      2.32 o
   6   1   0       61.73       57.37      3.34 o
   7   1   0       36.28       32.03      3.81 o
   8   1   0        5.81        2.52      1.59 o
   9   1   0        0.74       -0.96      1.62 o
   1   2   0      501.47      484.98      5.15 o
   2   2   0     1884.99     1710.76     19.38 o
   3   2   0      405.79      448.25      5.80 o
   4   2   0      262.15      251.38      5.77 o
   5   2   0       55.75       54.43      2.83 o
   6   2   0      267.50      281.06      6.79 o
   7   2   0       19.54       15.00      2.27 o
   8   2   0        2.75        0.51      1.73 o
   9   2   0        0.51        0.68      1.40 o
   1   3   0      674.06      648.80      4.77 o
   2   3   0      128.51      127.05      2.69 o
   3   3   0       49.62       50.97      2.03 o
   4   3   0      365.70      392.84      7.09 o
   5   3   0      167.68      179.49      5.24 o
   6   3   0      166.68      168.28      5.04 o
   7   3   0        0.98        0.33      0.98 o
   8   3   0        2.66        1.31      2.78 o
   9   3   0        5.74        8.38      3.37 o
   0   4   0    24500.59    23975.25    231.60 o
   1   4   0     1312.61     1280.02      6.62 o
   2   4   0       52.99       47.72      1.91 o
   3   4   0        0.53        0.69      0.66 o
   4   4   0      162.99      177.73      5.26 o
   5   4   0       24.88       31.48      2.65 o
   6   4   0       55.02       51.67      5.78 o
   7   4   0       69.22       67.87      5.30 o
   8   4   0        5.42        5.84      3.31 o
   9   4   0        0.21        2.17      2.44 o
   1   5   0     1863.48     1864.73     11.49 o
   2   5   0        8.37        4.56      0.56 o
   3   5   0       18.84       18.98      1.45 o
   4   5   0      498.63      497.92     12.72 o
   5   5   0      382.73      390.10     14.61 o
   6   5   0      110.32      104.32      8.42 o
   7   5   0       95.04      103.08      7.56 o
   8   5   0       22.59       29.21      5.70 o
   0   6   0     1926.10     1918.11     14.52 o
   1   6   0      191.72      195.00      3.30 o
   2   6   0       98.34       97.27      2.21 o
   3   6   0     1071.33     1092.68     11.30 o
   4   6   0       91.96       95.45      3.76 o
   5   6   0      314.92      320.42      9.76 o
   6   6   0      219.71      223.51      9.20 o
   7   6   0        6.90        8.04      2.03 o
   8   6   0       13.86       22.89      5.15 o
   1   7   0      820.85      857.57      7.62 o
   2   7   0       84.82       82.34      2.23 o
   3   7   0      311.82      350.46      7.61 o
   4   7   0        4.99        8.08      1.12 o
   5   7   0        1.84        2.22      0.83 o
   6   7   0       48.12       60.04      6.72 o
   7   7   0        6.90        3.06      1.46 o
   8   7   0       14.16        9.15      2.83 o
   0   8   0        0.48        0.36      0.42 o
   1   8   0     1012.31     1085.99      9.57 o
   2   8   0      125.05      128.37      3.23 o
   3   8   0       47.45       53.73      2.23 o
   4   8   0        0.32       -0.75      0.53 o
   5   8   0      228.02      220.15      7.61 o
   6   8   0        8.42       10.50      2.87 o
   7   8   0        0.48        6.63      3.00 o
   8   8   0       15.09       10.83      4.92 o
   1   9   0      473.88      543.37      6.61 o
   2   9   0      523.17      530.30      7.44 o
   3   9   0       35.67       34.32      1.85 o
   4   9   0       10.22        8.50      1.20 o
   5   9   0      642.56      710.76     21.04 o
   6   9   0       76.64       87.82      8.29 o
   7   9   0        0.95        4.26      4.48 o
   8   9   0       15.27       10.02      7.72 o
   0  10   0      132.75      112.75      5.03 o
   1  10   0        9.85       14.36      1.16 o
   2  10   0        3.32        4.10      0.79 o
   3  10   0       39.01       42.28      2.40 o
   4  10   0       18.20       19.46      2.02 o
   5  10   0      255.62      278.82     13.48 o
   6  10   0       33.71       31.02      4.93 o
   7  10   0        6.53        9.01      3.12 o
   8  10   0       10.71       12.75      4.82 o
   1  11   0      269.64      314.43      5.92 o
   2  11   0        0.56        0.55      0.49 o
   3  11   0      115.48      119.62      3.84 o
   4  11   0        0.00       -1.35      1.08 o
   5  11   0       14.44       18.19      3.82 o
   6  11   0        2.82        2.34      2.36 o
   7  11   0       15.64       20.81      4.31 o
   0  12   0       45.74       40.59      3.21 o
   1  12   0      441.75      480.40      7.61 o
   2  12   0       63.90       63.38      3.70 o
   3  12   0        1.37        1.23      0.97 o
   4  12   0       88.47       84.24      6.19 o
   5  12   0      248.39      249.20     13.04 o
   6  12   0       18.03       17.86      3.86 o
   7  12   0        4.93        5.40      2.38 o
   1  13   0       20.91       19.60      1.81 o
   2  13   0      259.90      272.38      7.02 o
   3  13   0        0.04       -0.48      1.04 o
   4  13   0       49.80       48.32      7.48 o
   5  13   0       50.04       55.67      6.34 o
   6  13   0        2.95       -0.71      3.01 o
   7  13   0       10.37       14.63      5.46 o
   0  14   0       74.44       72.96      6.03 o
   1  14   0       57.97       63.77      4.21 o
   2  14   0      256.69      260.22      7.65 o
   3  14   0       30.54       32.23      3.49 o
   4  14   0       21.96       25.54      3.81 o
   5  14   0       29.99       37.91      8.57 o
   6  14   0        1.79        3.28      2.35 o
   1  15   0       25.57       24.54      2.63 o
   2  15   0        1.94        2.05      1.02 o
   3  15   0       20.00       18.99      3.07 o
   4  15   0        0.45        1.43      3.02 o
   5  15   0        0.00        2.19      2.67 o
   6  15   0       19.68       43.54     19.01 o
   0  16   0       14.60       10.13      1.73 o
   1  16   0        0.05        0.32      1.16 o
   2  16   0       11.95       12.04      1.95 o
   3  16   0        7.09        3.37      1.95 o
   4  16   0        3.60        2.90      1.70 o
   5  16   0        0.02       -1.16      3.65 o
   6  16   0        8.21       16.15      8.14 o
   1  17   0        9.14        7.46      1.20 o
   2  17   0       26.30       25.36      2.96 o
   3  17   0       21.50       25.33      4.16 o
   4  17   0        1.06        2.79      2.40 o
   5  17   0       14.42       18.58      9.18 o
   0  18   0        0.38       -0.44      1.56 o
   1  18   0        5.73        2.28      0.97 o
   2  18   0       11.24       10.42      2.57 o
   3  18   0        1.95        0.42      1.58 o
   4  18   0        0.25       -1.10      3.42 o
   1  19   0        5.24        2.75      1.32 o
   2  19   0        4.74        3.48      1.56 o
   3  19   0       23.36       31.27      5.60 o
   4  19   0        5.19       12.71      4.85 o
   0  20   0        4.68        3.24      1.20 o
   1  20   0       15.91       20.57      3.85 o
   2  20   0        8.05        4.60      1.83 o
   1  21   0       37.08       46.32      5.90 o
  -9   0   1        0.55        3.02      8.99 o
  -7   0   1       52.34       53.13      5.74 o
  -5   0   1       12.14       10.52      1.79 o
  -3   0   1      290.96      273.32      7.03 o
   1   0   1      456.89      472.76      6.97 o
   3   0   1       58.37       76.23      3.28 o
   5   0   1      134.46      151.81      6.78 o
   7   0   1        7.36        0.50      3.86 o
   9   0   1        7.92       10.41      3.98 o
  -9   1   1        0.32       -0.96      1.70 o
  -8   1   1        2.60        0.71      2.11 o
  -7   1   1      102.39      108.79      6.01 o
  -6   1   1        3.27        3.97      1.04 o
  -5   1   1       18.70       15.86      1.44 o
  -4   1   1       97.26      109.63      3.34 o
  -3   1   1      637.16      629.42      6.71 o
  -2   1   1      260.90      233.41      3.12 o
   1   1   1        0.99        0.77      0.26 o
   2   1   1     1899.73     1854.47     10.45 o
   3   1   1       16.52       19.09      1.12 o
   4   1   1      122.02      144.38      3.61 o
   5   1   1       23.72       28.99      1.93 o
   6   1   1       41.50       41.62      2.73 o
   7   1   1       29.62       23.69      3.32 o
   8   1   1        7.86        2.91      2.37 o
   9   1   1        3.02        2.14      1.41 o
  -9   2   1        0.09        4.44      3.04 o
  -8   2   1        0.00       -0.83      1.37 o
  -7   2   1      107.11      112.41      7.15 o
  -6   2   1     1008.26     1020.34     12.78 o
  -5   2   1       86.49       84.58      3.18 o
  -4   2   1        1.54        1.59      0.41 o
  -3   2   1      403.80      390.56      5.25 o
  -2   2   1     1283.59     1168.88     10.13 o
  -1   2   1     1381.21     1266.94      7.09 o
   1   2   1      431.08      414.19      4.97 o
   2   2   1       38.42       40.30      1.46 o
   3   2   1      839.41      873.45      7.54 o
   4   2   1      256.91      269.23      5.18 o
   5   2   1        0.31        0.60      0.70 o
   6   2   1        1.48        2.54      1.28 o
   7   2   1        4.67        3.25      1.38 o
   8   2   1        1.47       -1.87      1.56 o
   9   2   1        3.73        4.35      1.91 o
  -9   3   1        1.42        0.68      1.78 o
  -8   3   1        2.19        1.09      1.66 o
  -7   3   1      137.28      145.01      7.73 o
  -6   3   1       26.44       32.86      3.32 o
  -5   3   1      259.08      274.50      7.51 o
  -4   3   1       40.49       42.80      2.53 o
  -3   3   1       49.69       49.00      1.97 o
  -2   3   1      531.83      517.66      6.20 o
  -1   3   1     2421.76     2293.72     11.79 o
   0   3   1      421.20      388.52      3.63 o
   1   3   1       64.01       56.76      1.61 o
   2   3   1      341.32      331.63      5.48 o
   3   3   1      287.03      300.24     11.75 o
   4   3   1       14.34       17.99      1.16 o
   5   3   1       81.95       82.24      3.49 o
   6   3   1      201.45      198.31      6.68 o
   7   3   1       50.43       49.03      4.48 o
   8   3   1        2.81        0.83      2.82 o
  -9   4   1        2.48        4.17      3.28 o
  -8   4   1       17.14       16.60      3.36 o
  -7   4   1        2.14        1.26      2.14 o
  -6   4   1       85.09       86.25      5.35 o
  -5   4   1       55.53       57.58      3.25 o
  -4   4   1      393.27      379.41      6.95 o
  -3   4   1      817.38      810.49      9.67 o
  -2   4   1      242.22      239.65      5.71 o
  -1   4   1     4197.04     4004.97     18.62 o
   0   4   1     3638.95     3629.42     13.33 o
   1   4   1      617.06      581.86      5.28 o
   2   4   1     1444.77     1453.70     12.83 o
   3   4   1     1063.56     1092.34     21.18 o
   4   4   1      320.50      322.80      9.13 o
   5   4   1       38.02       36.45      3.52 o
   6   4   1      291.96      281.70     11.42 o
   7   4   1       39.92       44.31      4.47 o
   8   4   1       11.98        7.97      1.88 o
  -8   5   1       16.27       21.57      5.64 o
  -7   5   1        8.94        4.49      3.42 o
  -6   5   1      362.53      362.98     15.63 o
  -5   5   1       36.36       35.87      2.40 o
  -4   5   1       16.84       21.06      1.58 o
  -3   5   1      214.00      202.56      5.55 o
  -2   5   1      449.91      457.88      6.37 o
  -1   5   1     3099.45     2927.37     17.65 o
   0   5   1     1996.21     1913.60      9.56 o
   1   5   1      122.82      130.98      2.50 o
   2   5   1      115.88      115.73      4.16 o
   3   5   1       21.12       26.17      2.12 o
   4   5   1      142.23      128.95      5.00 o
   5   5   1       28.86       22.52      3.62 o
   6   5   1      101.99      102.49      6.96 o
   7   5   1       55.70       53.77      5.50 o
   8   5   1        0.29        3.99      1.82 o
  -8   6   1        0.32        0.75      3.62 o
  -7   6   1       49.77       46.70      6.17 o
  -6   6   1       95.66       92.95      7.95 o
  -5   6   1       81.73       78.13      2.47 o
  -4   6   1       61.43       63.45      2.72 o
  -3   6   1        5.60        5.72      1.14 o
  -2   6   1      188.80      189.82      3.81 o
  -1   6   1       17.33       21.31      0.88 o
   0   6   1      885.91      897.50      7.08 o
   1   6   1      528.95      505.41      4.95 o
   2   6   1       14.90       16.39      1.16 o
   3   6   1      200.04      214.20      6.69 o
   4   6   1      118.21      105.97      4.62 o
   5   6   1       64.75       61.36      3.71 o
   6   6   1        0.01        0.15      0.87 o
   7   6   1       17.66       17.64      3.30 o
   8   6   1        8.42       12.97      3.24 o
  -8   7   1        9.92       17.09      4.07 o
  -7   7   1        8.64        5.09      2.27 o
  -6   7   1        5.75        7.04      2.95 o
  -5   7   1      127.33      121.14      8.53 o
  -4   7   1       17.37       17.37      1.30 o
  -3   7   1       77.35       86.04      2.98 o
  -2   7   1      114.31      113.82      2.95 o
  -1   7   1      292.72      279.56      3.64 o
   0   7   1      438.91      414.89      5.15 o
   1   7   1      113.21      110.86      2.71 o
   2   7   1       27.10       19.36      1.22 o
   3   7   1        4.09        7.66      1.26 o
   4   7   1        7.96        5.07      1.04 o
   5   7   1      802.43      816.38     17.02 o
   6   7   1       13.54        9.40      1.92 o
   7   7   1       44.62       47.28      5.53 o
   8   7   1        7.43       14.93      3.11 o
  -8   8   1        1.52       -1.61      2.26 o
  -7   8   1        0.00       -1.27      2.35 o
  -6   8   1       17.74       11.51      5.03 o
  -5   8   1       14.36       12.66      4.38 o
  -4   8   1       35.14       32.92      1.61 o
  -3   8   1       11.64       16.63      1.44 o
  -2   8   1      427.29      467.20      5.92 o
  -1   8   1       20.08       20.63      0.93 o
   0   8   1        0.04        0.96      0.59 o
   1   8   1     1053.68     1121.41      9.13 o
   2   8   1      292.98      286.38      4.79 o
   3   8   1        9.50       11.77      1.74 o
   4   8   1       22.85       19.36      1.98 o
   5   8   1      142.83      152.62      7.30 o
   6   8   1        0.41        0.20      1.49 o
   7   8   1        0.56        3.20      1.85 o
   8   8   1        0.94        4.54      2.96 o
  -8   9   1        1.55        0.23      2.20 o
  -7   9   1       15.03       10.66      4.03 o
  -6   9   1      281.42      292.55     14.67 o
  -5   9   1        2.33        4.47      3.17 o
  -4   9   1        4.60        2.58      0.70 o
  -3   9   1       17.63       15.75      1.50 o
  -2   9   1       78.59       98.03      2.88 o
  -1   9   1       90.14       80.41      2.30 o
   0   9   1      234.15      217.89      4.80 o
   1   9   1        0.18        0.26      0.48 o
   2   9   1       56.70       52.80      2.13 o
   3   9   1       63.78       68.77      4.55 o
   4   9   1       41.99       45.26      3.52 o
   5   9   1       91.40       96.36      5.83 o
   6   9   1       11.43       15.15      3.48 o
   7   9   1        0.18       -0.44      1.23 o
   8   9   1        0.60        4.77      3.67 o
  -8  10   1        0.01       -1.68      2.62 o
  -7  10   1        8.48        6.73      2.18 o
  -6  10   1        2.94        2.52      2.27 o
  -5  10   1      121.92      120.82      7.63 o
  -4  10   1        4.09        2.88      0.91 o
  -3  10   1       12.09       14.56      1.48 o
  -2  10   1        0.47        0.26      0.35 o
  -1  10   1       33.93       30.93      2.13 o
   0  10   1       51.52       44.59      2.12 o
   1  10   1       45.07       46.75      2.16 o
   2  10   1      314.45      321.96      5.56 o
   3  10   1        0.26        1.62      1.73 o
   4  10   1       48.43       53.51      5.60 o
   5  10   1        0.08       -1.94      2.16 o
   6  10   1       13.95       15.75      3.44 o
   7  10   1        6.18        8.92      2.78 o
  -7  11   1       23.14       24.22      4.62 o
  -6  11   1       24.61       20.07      3.75 o
  -5  11   1       22.24       31.95      4.09 o
  -4  11   1       18.16       21.95      3.05 o
  -3  11   1      106.42      100.57      3.43 o
  -2  11   1       86.76       74.70      2.95 o
  -1  11   1       72.50       60.06      5.49 o
   0  11   1        4.44        4.30      1.01 o
   1  11   1       62.33       58.53      2.48 o
   2  11   1      105.89      101.12      3.69 o
   3  11   1        5.52        3.93      0.73 o
   4  11   1       15.88       19.32      3.25 o
   5  11   1      224.05      227.15     12.46 o
   6  11   1        0.07        1.95      2.16 o
   7  11   1        1.08        0.53      2.04 o
  -7  12   1        3.14        5.13      3.20 o
  -6  12   1       10.55       10.07      2.33 o
  -5  12   1       85.74      107.62      7.59 o
  -4  12   1        1.36        1.55      1.99 o
  -3  12   1       12.88       14.80      1.66 o
  -2  12   1       94.99       94.57      3.11 o
  -1  12   1       19.09       17.65      1.80 o
   0  12   1       12.19        9.24      0.90 o
   1  12   1      338.77      317.13      6.08 o
   2  12   1       14.22       11.45      1.51 o
   3  12   1        6.83        5.49      0.78 o
   4  12   1       14.82       21.14      2.70 o
   5  12   1        2.24        1.05      1.21 o
   6  12   1       35.47       36.40      5.87 o
   7  12   1        2.43        4.35      2.37 o
  -7  13   1       10.91       15.80      5.79 o
  -6  13   1       17.15       18.96      5.32 o
  -5  13   1       15.56       12.60      3.97 o
  -4  13   1        4.40        3.35      1.07 o
  -3  13   1      141.52      137.27      8.01 o
  -2  13   1        0.06       -0.33      0.55 o
  -1  13   1       39.33       36.64      3.03 o
   0  13   1       72.88       71.79      3.14 o
   1  13   1       16.85       15.35      1.76 o
   2  13   1      269.53      269.65      7.94 o
   3  13   1       28.98       26.90      2.60 o
   4  13   1        1.77        1.17      2.21 o
   5  13   1        3.68        5.66      2.18 o
   6  13   1       60.73       68.22      7.77 o
   7  13   1        1.00       -0.61      3.01 o
  -6  14   1       12.82       13.42      4.99 o
  -5  14   1        0.95       -0.55      3.31 o
  -4  14   1       20.76       21.74      4.07 o
  -3  14   1       42.28       44.83      4.86 o
  -2  14   1       60.54       69.61      3.99 o
  -1  14   1       21.40       23.52      2.61 o
   0  14   1        4.69        1.90      1.30 o
   1  14   1       53.39       56.32      3.99 o
   2  14   1      122.17      123.59      5.25 o
   3  14   1        0.84        0.32      1.17 o
   4  14   1        0.37       -2.80      2.72 o
   5  14   1       35.33       48.50      5.97 o
   6  14   1       14.15       15.94      5.17 o
  -6  15   1        2.25        0.83      1.88 o
  -5  15   1        0.11       -1.24      2.08 o
  -4  15   1        9.18        9.80      2.44 o
  -3  15   1      118.49      127.72      8.17 o
  -2  15   1      151.42      148.02      6.02 o
  -1  15   1        3.07        1.82      0.87 o
   0  15   1       52.66       50.36      3.74 o
   1  15   1      123.24      130.98      6.26 o
   2  15   1       82.25       70.90      4.58 o
   3  15   1        1.53       -0.91      1.82 o
   4  15   1        0.11       -0.31      2.65 o
   5  15   1       35.03       28.65      9.17 o
   6  15   1       14.12       13.91      7.63 o
  -6  16   1        0.28        4.86      5.11 o
  -5  16   1        1.79        4.89      4.23 o
  -4  16   1        0.69       -0.01      2.52 o
  -3  16   1        9.17        8.50      1.97 o
  -2  16   1       32.93       34.38      3.33 o
  -1  16   1        1.36       -0.35      1.09 o
   0  16   1       12.85       15.79      2.26 o
   1  16   1       63.99       74.04      4.90 o
   2  16   1      134.11      127.19      9.74 o
   3  16   1        0.03        1.18      1.27 o
   4  16   1        3.88        0.44      3.91 o
   5  16   1        2.64        4.33      3.91 o
  -5  17   1        0.41       -2.55      4.21 o
  -4  17   1       28.56       38.24      7.61 o
  -3  17   1       73.40       69.91      7.58 o
  -2  17   1       12.07       12.18      2.33 o
  -1  17   1        0.10       -0.41      0.85 o
   0  17   1       15.44       15.67      2.37 o
   1  17   1       16.73       14.68      2.03 o
   2  17   1       27.53       25.70      3.93 o
   3  17   1        0.57        1.84      1.93 o
   4  17   1        2.58        0.22      2.57 o
   5  17   1        1.96        3.30      2.85 o
  -4  18   1        0.00       -0.65      2.92 o
  -3  18   1        4.13        5.78      2.32 o
  -2  18   1       22.64       20.34      3.57 o
  -1  18   1        0.59        1.57      1.19 o
   0  18   1        0.00       -0.68      1.37 o
   1  18   1       40.98       38.31      3.74 o
   2  18   1        0.41       -1.77      1.18 o
   3  18   1        0.05        1.27      1.90 o
   4  18   1       22.04       31.08      9.60 o
  -4  19   1        0.73       -0.13      2.50 o
  -3  19   1       29.97       30.28      4.67 o
  -2  19   1        1.68       -0.02      1.25 o
  -1  19   1       14.34        9.86      1.76 o
   0  19   1       11.85        8.09      1.64 o
   1  19   1       34.15       34.67      3.89 o
   2  19   1        4.71       -0.89      1.86 o
   3  19   1        9.67       11.18      3.72 o
  -2  20   1       11.47       12.19      2.65 o
  -1  20   1        0.04       -0.21      1.04 o
   0  20   1        3.17        0.65      1.26 o
   1  20   1        0.30        1.18      1.28 o
   2  20   1        2.87        2.34      1.64 o
   0  21   1        0.02       -0.10      1.36 o
  -8   0   2       17.81       12.12      5.60 o
  -6   0   2      235.51      232.71      8.45 o
  -4   0   2       17.06       19.73      1.68 o
  -2   0   2      738.78      662.40      9.23 o
   0   0   2     2616.57     2526.75     13.81 o
   2   0   2      161.16      146.90      4.25 o
   4   0   2      639.15      703.04     12.00 o
   6   0   2       11.02       10.57      2.08 o
   8   0   2        1.20        4.90      6.79 o
  -9   1   2        1.11        4.47      3.88 o
  -8   1   2        4.97        2.97      4.41 o
  -7   1   2        8.02        5.32      1.53 o
  -6   1   2        3.67        4.97      1.08 o
  -5   1   2       28.03       24.79      1.65 o
  -4   1   2        0.97        0.08      0.46 o
  -3   1   2      400.40      405.11      4.95 o
  -2   1   2        1.72        0.30      0.41 o
  -1   1   2     1174.89     1111.75      7.64 o
   0   1   2     2552.57     2543.84     12.01 o
   1   1   2      583.97      569.34      5.38 o
   2   1   2      105.36      105.26      2.73 o
   3   1   2     2898.61     3177.54     16.60 o
   4   1   2       21.31       21.30      1.55 o
   5   1   2       39.70       44.49      2.49 o
   6   1   2       50.25       47.89      3.10 o
   7   1   2       69.28       56.90      4.42 o
   8   1   2        2.06       -0.90      1.80 o
  -9   2   2        1.00        6.87      3.66 o
  -8   2   2        0.54        2.49      3.41 o
  -7   2   2       72.85       71.74      4.87 o
  -6   2   2       11.09       10.32      2.32 o
  -5   2   2      384.14      368.24      7.28 o
  -4   2   2      264.15      267.21      5.38 o
  -3   2   2      162.85      140.56      3.11 o
  -2   2   2     1752.66     1773.14     11.30 o
  -1   2   2    49406.07    51690.13    256.56 o
   0   2   2     1245.21     1180.00      9.99 o
   1   2   2      599.13      597.90      5.89 o
   2   2   2      195.97      189.60      3.69 o
   3   2   2     1175.80     1342.78     11.62 o
   4   2   2       21.04       27.61      1.66 o
   5   2   2       41.75       40.58      2.32 o
   6   2   2      126.56      126.09      4.90 o
   7   2   2       17.70       13.31      2.41 o
   8   2   2        2.27        2.63      2.97 o
  -9   3   2        1.34        5.20      4.16 o
  -8   3   2       42.09       52.38      6.05 o
  -7   3   2       11.76       11.82      3.18 o
  -6   3   2      107.61       99.72      5.75 o
  -5   3   2      166.68      160.13      4.74 o
  -4   3   2      127.98      132.39      3.72 o
  -3   3   2      189.59      185.83      4.60 o
  -2   3   2     1270.15     1314.34     10.03 o
  -1   3   2     2341.89     2295.45     14.40 o
   0   3   2     1280.93     1332.62     10.04 o
   1   3   2       33.78       38.26      1.78 o
   2   3   2      179.29      199.33      3.55 o
   3   3   2     2448.53     2675.66     19.28 o
   4   3   2       27.42       31.99      2.13 o
   5   3   2      426.14      400.93      9.55 o
   6   3   2      261.94      275.24      8.85 o
   7   3   2      147.58      146.32      8.06 o
   8   3   2        0.01        0.94      2.37 o
  -9   4   2        0.17        2.31      5.41 o
  -8   4   2       17.51       25.37      4.34 o
  -7   4   2      244.09      247.73     12.07 o
  -6   4   2      249.02      259.47      9.85 o
  -5   4   2        0.33        0.02      0.58 o
  -4   4   2      784.17      734.11     17.26 o
  -3   4   2      719.35      726.57     11.93 o
  -2   4   2        2.68        3.80      0.67 o
  -1   4   2       27.63       30.05      1.30 o
   0   4   2       15.52       17.13      0.93 o
   1   4   2       77.16       81.12      3.10 o
   2   4   2     1387.23     1422.83     15.37 o
   3   4   2     1213.78     1250.12     18.49 o
   4   4   2       65.52       51.81      2.65 o
   5   4   2       92.21       87.60      6.00 o
   6   4   2       64.26       70.37      5.96 o
   7   4   2        0.54        4.37      1.80 o
   8   4   2        1.65        5.92      5.13 o
  -8   5   2        6.75       11.36      3.10 o
  -7   5   2        2.52        2.49      4.08 o
  -6   5   2       18.64       21.56      3.08 o
  -5   5   2        8.34        8.36      0.91 o
  -4   5   2       59.30       73.02      4.93 o
  -3   5   2       25.38       22.52      2.15 o
  -2   5   2        8.28       13.54      1.07 o
  -1   5   2     5602.07     5121.81     59.78 o
   0   5   2      298.52      296.67      4.76 o
   1   5   2      243.81      248.93      4.41 o
   2   5   2      337.11      342.57      6.16 o
   3   5   2        8.79        5.06      1.14 o
   4   5   2        0.10        1.39      0.80 o
   5   5   2        8.18        8.02      1.68 o
   6   5   2        3.01        1.93      1.21 o
   7   5   2       33.22       30.21      4.20 o
   8   5   2        7.57       13.11      2.67 o
  -8   6   2        8.67       11.07      3.77 o
  -7   6   2       26.09       19.55      3.88 o
  -6   6   2       26.06       22.66      3.65 o
  -5   6   2       14.05       16.12      1.98 o
  -4   6   2       27.29       27.50      3.01 o
  -3   6   2        0.67        0.36      0.39 o
  -2   6   2      535.22      556.43      8.85 o
  -1   6   2     1103.88     1085.87      8.74 o
   0   6   2       35.10       26.50      1.33 o
   1   6   2        6.47        5.97      0.86 o
   2   6   2      244.31      259.23      5.25 o
   3   6   2      159.78      169.10      6.59 o
   4   6   2        0.02        0.08      0.89 o
   5   6   2       62.59       65.83      4.42 o
   6   6   2       54.23       39.69      3.75 o
   7   6   2       35.16       33.18      4.53 o
   8   6   2        0.31        0.50      1.17 o
  -8   7   2       23.17       15.82      7.28 o
  -7   7   2        2.40        1.85      2.98 o
  -6   7   2       84.11       82.25      7.73 o
  -5   7   2       14.34       13.47      2.21 o
  -4   7   2        7.71        7.96      1.27 o
  -3   7   2       25.16       32.91      2.65 o
  -2   7   2     1046.21     1028.60     13.19 o
  -1   7   2      117.51      111.08      2.98 o
   0   7   2      417.37      431.04      6.31 o
   1   7   2      522.64      541.89      8.32 o
   2   7   2       18.74       20.86      1.68 o
   3   7   2      263.90      257.27      8.81 o
   4   7   2      331.89      343.88     12.33 o
   5   7   2       13.97       13.30      1.90 o
   6   7   2      124.86      119.89      7.43 o
   7   7   2       16.35       16.26      3.33 o
   8   7   2        0.48        1.76      1.13 o
  -8   8   2        0.03        1.14      2.69 o
  -7   8   2        0.63        0.74      1.59 o
  -6   8   2        7.43        6.74      2.06 o
  -5   8   2       75.04       74.98      4.38 o
  -4   8   2        5.05        4.43      0.75 o
  -3   8   2        0.04        0.39      0.50 o
  -2   8   2     1002.45      991.08     10.48 o
  -1   8   2      206.07      215.30      4.94 o
   0   8   2      113.53      109.30      3.57 o
   1   8   2       12.08       16.13      1.41 o
   2   8   2      464.44      506.55      9.42 o
   3   8   2        0.01        0.88      0.82 o
   4   8   2      587.10      632.78     17.00 o
   5   8   2      258.11      224.07     12.89 o
   6   8   2       72.86       81.16      6.87 o
   7   8   2       33.47       38.76      5.11 o
   8   8   2       20.93       38.20      5.26 o
  -8   9   2       13.22       20.00      4.63 o
  -7   9   2        1.94        2.72      2.08 o
  -6   9   2       50.55       58.06      5.77 o
  -5   9   2       20.19       18.87      3.05 o
  -4   9   2      125.68      124.09      4.39 o
  -3   9   2        0.36        0.95      0.53 o
  -2   9   2      178.91      202.35      4.44 o
  -1   9   2     1645.90     1591.47     15.43 o
   0   9   2      262.07      279.06      7.07 o
   1   9   2      104.90      127.65      4.02 o
   2   9   2      672.26      695.91     11.62 o
   3   9   2       18.48       12.64      1.36 o
   4   9   2        0.97        2.67      1.49 o
   5   9   2        0.37       -0.25      1.04 o
   6   9   2       25.70       24.31      3.87 o
   7   9   2        0.68        1.37      1.44 o
  -8  10   2        4.79        6.61      2.79 o
  -7  10   2        0.00        1.35      1.35 o
  -6  10   2      103.56      114.08      8.14 o
  -5  10   2       32.42       33.15      4.12 o
  -4  10   2        5.31        4.49      1.68 o
  -3  10   2        7.42       10.20      1.85 o
  -2  10   2      255.72      290.89      6.80 o
  -1  10   2       38.02       31.08      2.22 o
   0  10   2      472.41      480.43      9.80 o
   1  10   2       10.89        8.96      1.06 o
   2  10   2        1.42        3.28      1.28 o
   3  10   2        7.56        6.13      1.08 o
   4  10   2      525.09      528.20     16.09 o
   5  10   2      105.51       90.00      8.55 o
   6  10   2        3.22        2.93      1.95 o
   7  10   2        6.77        9.18      2.97 o
  -7  11   2        0.48        2.20      2.06 o
  -6  11   2       23.56       24.71      3.91 o
  -5  11   2       16.34       19.94      3.29 o
  -4  11   2       11.16        7.11      1.80 o
  -3  11   2       39.87       44.65      3.80 o
  -2  11   2        1.05        1.73      0.65 o
  -1  11   2        4.12        4.92      1.58 o
   0  11   2      251.16      249.56      8.06 o
   1  11   2      340.30      361.34      7.39 o
   2  11   2       47.44       44.06      2.93 o
   3  11   2       68.47       66.86      4.50 o
   4  11   2      760.25      866.13     30.28 o
   5  11   2      108.05      114.06      9.00 o
   6  11   2       15.62       16.09      3.75 o
   7  11   2        3.43        3.81      1.67 o
  -7  12   2       32.52       42.94      8.25 o
  -6  12   2        8.88        7.38      3.27 o
  -5  12   2       34.51       37.88      4.36 o
  -4  12   2        7.76        1.14      1.10 o
  -3  12   2      110.77      102.98     10.44 o
  -2  12   2       62.75       54.52      3.33 o
  -1  12   2       24.01       23.13      2.71 o
   0  12   2        0.68        0.15      1.47 o
   1  12   2       37.14       35.17      2.37 o
   2  12   2      184.10      182.28      6.22 o
   3  12   2        9.37        8.82      1.29 o
   4  12   2      515.68      633.07     22.05 o
   5  12   2      159.15      178.62     11.52 o
   6  12   2       74.55       99.55      9.45 o
   7  12   2        0.01        2.61      1.99 o
  -7  13   2        2.27        5.33      3.66 o
  -6  13   2        6.31        6.57      2.16 o
  -5  13   2        0.04       -0.77      2.38 o
  -4  13   2       33.23       26.12      7.29 o
  -3  13   2       65.52       73.39      7.00 o
  -2  13   2       38.72       25.34      3.16 o
  -1  13   2       10.30        7.35      1.39 o
   0  13   2       30.12       31.04      3.24 o
   1  13   2        4.25        3.80      1.31 o
   2  13   2        3.59        3.70      1.24 o
   3  13   2        7.63        5.88      1.33 o
   4  13   2        4.03        9.22      2.55 o
   5  13   2       13.07       16.12      3.48 o
   6  13   2        0.87        4.44      4.58 o
  -6  14   2        0.08        2.96      1.69 o
  -5  14   2        6.84        5.77      2.21 o
  -4  14   2        5.92        4.09      4.03 o
  -3  14   2        0.20        0.05      2.14 o
  -2  14   2        7.61        5.40      1.57 o
  -1  14   2        5.58        4.34      1.29 o
   0  14   2        2.81        5.90      2.14 o
   1  14   2        0.84        1.08      1.46 o
   2  14   2       12.22        6.30      1.65 o
   3  14   2       14.19       12.74      2.13 o
   4  14   2       85.22       99.23      8.54 o
   5  14   2       31.94       33.62      5.08 o
   6  14   2        1.52        3.63      2.43 o
  -6  15   2        3.51        3.46      2.40 o
  -5  15   2        1.79        2.98      1.48 o
  -4  15   2       42.37       52.43      6.66 o
  -3  15   2       11.42       13.39      3.22 o
  -2  15   2       17.82       17.84      2.66 o
  -1  15   2        7.68        9.23      1.91 o
   0  15   2       42.41       47.70      4.22 o
   1  15   2      196.08      186.37      8.29 o
   2  15   2        0.79       -0.04      1.52 o
   3  15   2        1.16       -0.88      1.32 o
   4  15   2       37.09       37.62      7.15 o
   5  15   2        2.52        3.14      5.04 o
   6  15   2       35.06       58.29     14.38 o
  -6  16   2        0.38        6.47      4.40 o
  -5  16   2        3.38        3.32      2.02 o
  -4  16   2        1.85        1.31      1.64 o
  -3  16   2       76.79       99.65      7.91 o
  -2  16   2       14.97       13.81      2.38 o
  -1  16   2        0.04       -0.84      1.25 o
   0  16   2       20.39       18.40      2.90 o
   1  16   2      111.11      127.47      7.13 o
   2  16   2        3.40        4.80      2.18 o
   3  16   2        0.24       -0.80      1.38 o
   4  16   2        4.37        2.23      2.80 o
   5  16   2        4.41        2.71      3.71 o
  -5  17   2        0.97        0.90      2.66 o
  -4  17   2       30.43       33.09      6.94 o
  -3  17   2       10.45       15.74      4.36 o
  -2  17   2        0.51       -1.34      0.94 o
  -1  17   2       11.93       11.86      2.13 o
   0  17   2       76.61       77.64      5.73 o
   1  17   2        0.62        1.76      1.56 o
   2  17   2        0.14        0.05      1.23 o
   3  17   2       21.67       21.68      4.56 o
   4  17   2       12.70       11.32      4.14 o
   5  17   2        0.73        1.82      3.34 o
  -4  18   2       16.91       25.33      6.03 o
  -3  18   2        2.88        1.38      2.86 o
  -2  18   2        0.56       -0.23      1.11 o
  -1  18   2        0.15       -1.17      1.17 o
   0  18   2       22.54       25.40      3.40 o
   1  18   2       80.39       74.70      6.94 o
   2  18   2        0.34       -0.89      2.33 o
   3  18   2        0.02       -0.40      1.75 o
   4  18   2        8.35        6.97      2.87 o
  -3  19   2        1.46        2.37      1.59 o
  -2  19   2        7.02        6.07      1.70 o
  -1  19   2        4.20        2.24      1.30 o
   0  19   2       82.91       90.77      9.72 o
   1  19   2        6.53        5.77      1.91 o
   2  19   2        0.97        0.57      2.30 o
   3  19   2        0.06       -2.04      2.07 o
  -2  20   2        5.64        1.39      2.15 o
  -1  20   2        0.40       -0.89      1.66 o
   0  20   2        3.11        2.43      1.00 o
   1  20   2        2.84        3.47      1.78 o
   2  20   2        1.06        0.51      2.05 o
  -9   0   3        0.30        0.34      3.51 o
  -7   0   3     1151.93     1271.70     30.08 o
  -5   0   3      119.88      120.39      6.29 o
  -3   0   3     1397.84     1330.98     14.49 o
  -1   0   3    15470.17    15862.30    106.77 o
   1   0   3     1292.45     1312.81     13.41 o
   3   0   3      123.11      141.72      5.71 o
   5   0   3       83.62       73.46      5.19 o
   7   0   3        7.46        8.45      2.81 o
  -9   1   3        0.33       -8.15      5.44 o
  -8   1   3       49.35       52.83      5.68 o
  -7   1   3      105.76      133.91      7.13 o
  -6   1   3        0.12        0.72      1.93 o
  -5   1   3       32.56       28.26      1.94 o
  -4   1   3       24.80       16.29      1.11 o
  -3   1   3     1056.42     1002.31      7.89 o
  -2   1   3     1907.27     1837.30     15.80 o
  -1   1   3     1287.91     1285.76      9.43 o
   0   1   3      274.65      281.68      3.60 o
   1   1   3       69.78       65.04      2.03 o
   2   1   3      672.90      693.47      7.85 o
   3   1   3        5.03        7.51      1.20 o
   4   1   3       48.50       54.84      3.09 o
   5   1   3      195.70      182.82      5.77 o
   6   1   3        3.73        2.81      0.82 o
   7   1   3       11.70        8.39      1.85 o
   8   1   3        0.07        1.90      3.42 o
  -9   2   3        0.01       -1.58      5.67 o
  -8   2   3        0.86       -0.50      1.23 o
  -7   2   3        0.01        2.21      1.72 o
  -6   2   3       33.10       34.86      3.07 o
  -5   2   3      192.73      177.59      5.41 o
  -4   2   3       22.31       26.84      1.56 o
  -3   2   3      139.26      124.51      2.87 o
  -2   2   3       64.03       63.54      1.91 o
  -1   2   3     1435.07     1455.51     12.38 o
   0   2   3      406.86      399.36      6.27 o
   1   2   3     1833.71     1748.14     25.23 o
   2   2   3      491.39      552.91      9.06 o
   3   2   3      116.94      105.48      4.43 o
   4   2   3      127.74      113.74      4.66 o
   5   2   3      292.99      291.42      7.20 o
   6   2   3      139.87      140.34      6.16 o
   7   2   3        9.39        8.12      1.70 o
   8   2   3        0.06        2.96      2.43 o
  -9   3   3        0.02       -8.09      5.39 o
  -8   3   3        7.93        6.66      4.24 o
  -7   3   3        2.55        2.36      1.96 o
  -6   3   3       17.34       18.16      2.64 o
  -5   3   3       19.64       13.97      1.58 o
  -4   3   3       37.08       28.79      2.40 o
  -3   3   3      317.22      325.13      4.74 o
  -2   3   3      204.67      192.88      3.57 o
  -1   3   3     1256.98     1176.13      9.79 o
   0   3   3      197.50      193.10      5.49 o
   1   3   3       94.25       89.82      2.88 o
   2   3   3      141.47      142.84      4.74 o
   3   3   3       31.59       32.00      2.66 o
   4   3   3       10.10        5.80      0.98 o
   5   3   3       54.07       59.28      3.51 o
   6   3   3       99.21       85.89      5.24 o
   7   3   3        6.51        7.91      2.09 o
   8   3   3        5.88        7.21      2.26 o
  -9   4   3        0.34        0.64      4.07 o
  -8   4   3       94.53      105.85      8.64 o
  -7   4   3      251.39      246.93     12.25 o
  -6   4   3        0.98        0.44      1.06 o
  -5   4   3        4.11        4.17      0.86 o
  -4   4   3        3.45        1.47      0.69 o
  -3   4   3       93.84       91.01      2.86 o
  -2   4   3      191.23      208.28      4.21 o
  -1   4   3      130.42      129.06      3.05 o
   0   4   3      302.83      299.84      6.54 o
   1   4   3      229.59      243.32      6.68 o
   2   4   3       51.03       71.55      3.83 o
   3   4   3      327.84      318.50      7.65 o
   4   4   3        0.62        0.43      0.49 o
   5   4   3       53.49       46.94      4.32 o
   6   4   3       38.14       36.06      3.65 o
   7   4   3        0.11        0.06      1.14 o
   8   4   3        4.72        5.99      2.99 o
  -8   5   3        3.04        0.29      3.07 o
  -7   5   3       85.65       96.92      7.85 o
  -6   5   3       28.32       28.98      3.16 o
  -5   5   3       12.20       10.02      1.73 o
  -4   5   3       13.45       21.24      3.49 o
  -3   5   3      596.07      599.27      8.90 o
  -2   5   3      365.60      370.55      5.28 o
  -1   5   3      191.61      187.71      3.99 o
   0   5   3        3.22        2.90      0.64 o
   1   5   3      720.43      808.44     14.40 o
   2   5   3        7.61        6.99      1.08 o
   3   5   3       90.56      106.06      4.34 o
   4   5   3       46.25       45.38      2.77 o
   5   5   3      468.72      463.35     14.05 o
   6   5   3      134.07      139.56      7.55 o
   7   5   3        0.36        1.61      1.26 o
   8   5   3        3.22        5.11      3.03 o
  -8   6   3        1.33        3.75      3.84 o
  -7   6   3       11.16       14.55      3.65 o
  -6   6   3       10.73       11.34      2.07 o
  -5   6   3        2.11        0.10      1.48 o
  -4   6   3      287.88      290.32     10.31 o
  -3   6   3       50.21       65.42      3.04 o
  -2   6   3      552.23      505.24      6.24 o
  -1   6   3      189.84      187.91      3.97 o
   0   6   3      680.38      671.52      8.70 o
   1   6   3     1244.76     1223.08     15.63 o
   2   6   3      873.85      940.81     12.39 o
   3   6   3       27.44       26.48      1.77 o
   4   6   3        7.56        8.29      1.85 o
   5   6   3       69.12       66.29      5.39 o
   6   6   3       19.99       24.58      3.14 o
   7   6   3        7.42        4.89      2.15 o
   8   6   3        5.24        7.43      2.80 o
  -8   7   3       11.18       12.76      4.77 o
  -7   7   3        7.35        5.07      2.71 o
  -6   7   3        0.62        1.09      1.32 o
  -5   7   3        4.64        2.57      1.95 o
  -4   7   3       35.20       48.14      4.37 o
  -3   7   3       79.13       88.22      3.67 o
  -2   7   3      661.68      618.03      6.90 o
  -1   7   3     1056.00     1054.63     10.83 o
   0   7   3      305.91      312.19      6.45 o
   1   7   3        0.01        0.12      0.63 o
   2   7   3       90.51      104.09      4.49 o
   3   7   3      164.95      169.96      5.22 o
   4   7   3      223.40      233.11      9.62 o
   5   7   3       74.89       80.62      5.95 o
   6   7   3       21.63       13.20      1.95 o
   7   7   3       11.37       12.92      2.69 o
   8   7   3       13.68       22.48      3.79 o
  -8   8   3       29.72       43.77      9.59 o
  -7   8   3        0.77        4.20      2.16 o
  -6   8   3       82.05       95.70      7.32 o
  -5   8   3        8.60        6.53      5.67 o
  -4   8   3       15.90       13.69      2.24 o
  -3   8   3       15.84       15.87      1.80 o
  -2   8   3        6.81       11.62      1.19 o
  -1   8   3      419.62      434.35      7.83 o
   0   8   3        9.08        9.62      1.19 o
   1   8   3      931.86      930.23     13.12 o
   2   8   3      121.48      134.35      5.25 o
   3   8   3      163.00      154.86      5.35 o
   4   8   3       62.45       59.08      4.94 o
   5   8   3      141.83      135.12      7.84 o
   6   8   3       11.65        6.91      1.63 o
   7   8   3        5.07        3.64      1.34 o
  -8   9   3       10.20       20.14      5.07 o
  -7   9   3       18.27       18.48      4.41 o
  -6   9   3        2.51        6.49      2.17 o
  -5   9   3       46.41       42.40      4.62 o
  -4   9   3        0.04        0.15      0.72 o
  -3   9   3       97.42       89.54      4.44 o
  -2   9   3      448.85      404.90      8.93 o
  -1   9   3       57.49       63.93      3.18 o
   0   9   3       42.83       31.38      2.35 o
   1   9   3       60.81       75.89      3.81 o
   2   9   3       15.71       12.09      1.50 o
   3   9   3       34.83       31.21      2.41 o
   4   9   3       35.46       28.58      3.86 o
   5   9   3        0.43        0.22      1.05 o
   6   9   3        5.33        5.82      2.01 o
   7   9   3        0.23        0.19      1.40 o
  -8  10   3        5.35        5.83      4.54 o
  -7  10   3        6.12       10.62      3.92 o
  -6  10   3       58.61       79.51      7.16 o
  -5  10   3        0.09       -0.26      2.03 o
  -4  10   3        5.45        3.81      1.04 o
  -3  10   3       18.19       22.22      2.42 o
  -2  10   3      374.79      337.26     20.51 o
  -1  10   3      267.43      267.14      7.59 o
   0  10   3       11.40       11.57      1.38 o
   1  10   3       81.12       72.53      3.32 o
   2  10   3       55.28       53.62      3.50 o
   3  10   3        8.10        8.98      1.35 o
   4  10   3       19.76       25.95      3.43 o
   5  10   3       89.24       90.12      8.71 o
   6  10   3       10.04        8.82      2.67 o
   7  10   3        0.97        0.30      1.64 o
  -7  11   3        7.00       11.91      4.83 o
  -6  11   3        3.39        6.61      2.20 o
  -5  11   3        0.41       -0.07      1.66 o
  -4  11   3        6.13        2.92      1.15 o
  -3  11   3        3.46        2.97      1.09 o
  -2  11   3       49.05       49.83      3.32 o
  -1  11   3        0.56        1.77      0.99 o
   0  11   3       11.71       13.18      1.51 o
   1  11   3      271.93      278.30      6.46 o
   2  11   3       26.71       26.81      2.59 o
   3  11   3       32.47       28.98      2.65 o
   4  11   3        4.76        5.82      1.98 o
   5  11   3      101.28      110.50      9.43 o
   6  11   3       60.97       69.70      6.80 o
   7  11   3        2.06        3.13      1.67 o
  -7  12   3        6.83       10.57      5.71 o
  -6  12   3       95.15       87.83      9.28 o
  -5  12   3       58.45       53.54      6.62 o
  -4  12   3        0.16       -0.39      3.38 o
  -3  12   3       46.01       55.66      6.23 o
  -2  12   3      191.17      188.17      6.69 o
  -1  12   3       11.67        8.22      2.06 o
   0  12   3       32.52       31.23      2.68 o
   1  12   3      118.95      120.02      4.27 o
   2  12   3       11.82       11.86      1.63 o
   3  12   3       36.05       32.00      3.78 o
   4  12   3        0.87        3.28      1.20 o
   5  12   3        7.70       14.20      3.83 o
   6  12   3        1.57        3.08      2.47 o
  -7  13   3       12.68       10.89      6.10 o
  -6  13   3        3.85        4.96      2.51 o
  -5  13   3       42.64       40.44      6.11 o
  -4  13   3       62.76       55.04      6.62 o
  -3  13   3      271.25      280.53     14.06 o
  -2  13   3      113.58      110.72      6.29 o
  -1  13   3       16.62       10.54      2.04 o
   0  13   3      568.80      583.83     12.51 o
   1  13   3        0.42        1.58      1.02 o
   2  13   3        0.95        0.09      0.72 o
   3  13   3       11.28        8.42      2.37 o
   4  13   3      203.18      226.20     11.75 o
   5  13   3        0.56        5.47      3.41 o
   6  13   3        4.79        4.90      2.80 o
  -6  14   3        8.52        7.78      2.65 o
  -5  14   3        0.76        2.86      3.61 o
  -4  14   3       11.43       11.27      3.26 o
  -3  14   3      102.76      106.12      8.92 o
  -2  14   3       97.44      103.64      7.12 o
  -1  14   3       26.06       21.26      2.65 o
   0  14   3      426.64      466.95     12.66 o
   1  14   3      257.91      249.26      8.45 o
   2  14   3        8.71        9.03      1.59 o
   3  14   3       31.69       32.90      4.16 o
   4  14   3        1.27        5.57      2.77 o
   5  14   3       62.05       57.27     13.54 o
   6  14   3        8.80        6.57      4.55 o
  -6  15   3        4.04        4.15      2.33 o
  -5  15   3        6.73        3.84      3.83 o
  -4  15   3       62.96       74.71      8.20 o
  -3  15   3        2.55       11.53      5.85 o
  -2  15   3        0.27        0.70      1.44 o
  -1  15   3       94.12       97.50      6.13 o
   0  15   3        0.07        1.50      1.59 o
   1  15   3       21.29       22.57      2.82 o
   2  15   3       18.25       19.30      2.34 o
   3  15   3       33.89       34.34      4.17 o
   4  15   3       50.05       57.83      9.25 o
   5  15   3       17.53       24.66      9.39 o
  -5  16   3        0.07        2.53      2.09 o
  -4  16   3        1.04       -2.49      2.20 o
  -3  16   3        8.03        5.20      2.44 o
  -2  16   3        1.07       -0.38      1.51 o
  -1  16   3        7.32        4.37      2.38 o
   0  16   3       53.53       51.66      5.64 o
   1  16   3       19.42       12.51      2.20 o
   2  16   3        1.59        0.90      1.19 o
   3  16   3       58.53       71.85      6.47 o
   4  16   3       57.53       80.85     11.05 o
   5  16   3        0.00        1.81      2.63 o
  -5  17   3        1.28        0.47      1.54 o
  -4  17   3       36.91       44.17      6.34 o
  -3  17   3       18.34       21.88      3.24 o
  -2  17   3        4.64        3.39      1.18 o
  -1  17   3       44.53       34.65      3.80 o
   0  17   3      154.65      152.60     13.98 o
   1  17   3        1.69        3.08      1.85 o
   2  17   3        0.14       -1.29      3.02 o
   3  17   3        0.74        0.17      4.18 o
   4  17   3       69.65       87.01     12.02 o
  -4  18   3        8.79        5.93      2.36 o
  -3  18   3        3.41        2.35      2.38 o
  -2  18   3        0.31       -1.55      1.87 o
  -1  18   3        0.62        1.26      1.43 o
   0  18   3       22.08       27.53      4.15 o
   1  18   3       13.57       15.18      3.64 o
   2  18   3        0.11        0.67      2.44 o
   3  18   3        0.62       -1.02      1.39 o
   4  18   3        0.02        0.46      2.06 o
  -3  19   3        8.23       12.38      3.65 o
  -2  19   3        1.48        1.91      1.35 o
  -1  19   3        6.25        6.54      2.61 o
   0  19   3       18.77       18.76      3.40 o
   1  19   3        3.23        3.21      1.79 o
   2  19   3        1.11        1.61      3.13 o
   3  19   3        0.35        0.00      1.72 o
  -2  20   3        1.95        3.72      2.35 o
  -1  20   3        3.21        1.76      1.71 o
   0  20   3       32.25       32.98      5.04 o
   1  20   3       14.15       15.03      3.89 o
  -8   0   4       11.68        4.05      1.56 o
  -6   0   4      130.75      129.86      9.08 o
  -4   0   4       82.29       77.69      4.03 o
  -2   0   4     4885.07     4896.49     34.81 o
   0   0   4      204.00      206.53      7.02 o
   2   0   4       65.52       58.49      4.12 o
   4   0   4       11.58        7.81      2.42 o
   6   0   4       95.32       84.55      7.78 o
   8   0   4       27.83       52.69     10.81 o
  -9   1   4        6.68        0.96      2.06 o
  -8   1   4        0.11       -1.13      1.94 o
  -7   1   4       16.81       11.11      1.88 o
  -6   1   4        5.24        2.94      1.03 o
  -5   1   4       12.27        8.87      0.99 o
  -4   1   4      170.98      165.77      4.34 o
  -3   1   4      360.58      373.78      5.40 o
  -2   1   4     1278.22     1267.62     11.20 o
  -1   1   4      708.58      711.45     12.01 o
   0   1   4     1123.15     1189.27     11.81 o
   1   1   4      555.73      547.95      8.60 o
   2   1   4      661.77      705.48     12.61 o
   3   1   4       47.03       43.38      3.65 o
   4   1   4       13.91       11.35      2.13 o
   5   1   4       35.11       26.38      2.56 o
   6   1   4      235.03      215.94      7.91 o
   7   1   4        1.40        1.55      0.99 o
   8   1   4        0.13        3.48      2.80 o
  -9   2   4        3.85       -0.06      3.39 o
  -8   2   4       26.08       30.22      4.42 o
  -7   2   4       34.35       33.14      3.73 o
  -6   2   4        4.83        5.09      1.61 o
  -5   2   4       27.39       23.55      1.58 o
  -4   2   4       78.92       75.90      3.08 o
  -3   2   4      334.33      330.87      5.58 o
  -2   2   4      117.06      126.52      3.32 o
  -1   2   4      257.40      279.31      6.37 o
   0   2   4       99.88       84.40      2.67 o
   1   2   4        3.95        5.64      0.65 o
   2   2   4     1704.28     1874.01     17.69 o
   3   2   4      278.89      323.76      8.55 o
   4   2   4        4.25        5.54      1.61 o
   5   2   4       47.98       58.14      4.07 o
   6   2   4       22.58       13.16      1.82 o
   7   2   4        0.00        0.20      1.72 o
   8   2   4        0.02        1.72      2.73 o
  -8   3   4       19.76       18.55      3.51 o
  -7   3   4        1.24        1.15      1.42 o
  -6   3   4       19.56       22.14      2.56 o
  -5   3   4       36.38       36.65      2.81 o
  -4   3   4        1.31        0.81      0.50 o
  -3   3   4      347.07      348.02      5.56 o
  -2   3   4       10.04       11.29      0.98 o
  -1   3   4      519.29      529.73      8.77 o
   0   3   4        1.08        0.04      0.82 o
   1   3   4      110.76      129.85      4.25 o
   2   3   4      232.54      239.80      6.71 o
   3   3   4      103.40      111.94      5.06 o
   4   3   4        4.78        2.34      1.02 o
   5   3   4        2.55        1.60      1.30 o
   6   3   4      170.15      144.50      7.07 o
   7   3   4       19.76       18.32      3.16 o
   8   3   4        0.04        4.73      3.41 o
  -8   4   4       33.41       34.56      4.78 o
  -7   4   4        7.97        5.39      1.73 o
  -6   4   4       47.12       44.72      3.73 o
  -5   4   4       61.35       52.11      3.54 o
  -4   4   4      118.29      118.13      4.50 o
  -3   4   4      226.54      227.61      4.36 o
  -2   4   4      475.27      490.46      6.95 o
  -1   4   4      541.69      515.36      8.14 o
   0   4   4      128.14      137.70      6.87 o
   1   4   4       24.39       31.82      2.39 o
   2   4   4       23.37       21.99      2.60 o
   3   4   4        0.50       -0.12      0.50 o
   4   4   4       74.83       75.32      4.01 o
   5   4   4      183.38      182.11      8.03 o
   6   4   4       15.30       11.77      1.89 o
   7   4   4        0.36        2.04      1.13 o
   8   4   4       10.28       16.89      4.38 o
  -8   5   4        4.45        4.52      2.08 o
  -7   5   4        2.97        2.99      1.19 o
  -6   5   4       12.06       12.51      1.93 o
  -5   5   4       33.27       21.82      4.06 o
  -4   5   4       22.12       31.23      3.55 o
  -3   5   4       99.02      114.87      3.22 o
  -2   5   4       85.60       94.64      2.98 o
  -1   5   4       63.30       61.51      3.41 o
   0   5   4      341.49      402.74     12.16 o
   1   5   4      126.12      112.10      5.85 o
   2   5   4      403.24      418.38     11.89 o
   3   5   4       21.91       19.15      2.13 o
   4   5   4       18.03       15.52      1.85 o
   5   5   4      681.78      704.51     18.28 o
   6   5   4       50.94       43.31      4.28 o
   7   5   4        4.97        5.92      1.67 o
   8   5   4        4.86        4.97      2.21 o
  -8   6   4        1.48        0.50      2.40 o
  -7   6   4       10.99        7.23      2.16 o
  -6   6   4        3.99        4.44      1.21 o
  -5   6   4       23.11       24.97      3.90 o
  -4   6   4        8.07        8.10      1.48 o
  -3   6   4       77.83       92.34      3.04 o
  -2   6   4       26.16       31.27      1.70 o
  -1   6   4       32.16       28.02      3.20 o
   0   6   4        3.61        2.39      1.08 o
   1   6   4      651.67      746.82     15.65 o
   2   6   4      307.92      297.06     10.29 o
   3   6   4       57.33       48.83      3.22 o
   4   6   4       56.87       61.64      5.14 o
   5   6   4      258.64      266.99     11.44 o
   6   6   4       27.02       15.14      2.59 o
   7   6   4        4.92        4.74      2.20 o
  -8   7   4       19.49       19.80      3.76 o
  -7   7   4        6.43        5.57      2.27 o
  -6   7   4        0.59       -3.06      2.04 o
  -5   7   4       69.76       60.68      5.28 o
  -4   7   4       15.65       16.03      1.80 o
  -3   7   4        7.81       10.48      1.12 o
  -2   7   4     1448.14     1431.82     10.67 o
  -1   7   4       68.94       73.71      3.47 o
   0   7   4      266.79      279.61      7.37 o
   1   7   4      930.78      971.53     15.82 o
   2   7   4       29.07       25.90      2.32 o
   3   7   4       37.78       36.46      2.74 o
   4   7   4      174.92      180.12      6.18 o
   5   7   4       53.22       52.92      5.18 o
   6   7   4       20.04       18.32      3.14 o
   7   7   4        0.25       -1.31      2.34 o
  -8   8   4        9.77        5.01      3.59 o
  -7   8   4       13.63       13.22      2.16 o
  -6   8   4        6.11        3.38      1.49 o
  -5   8   4        1.32       -1.31      1.18 o
  -4   8   4       10.56        9.94      1.49 o
  -3   8   4        4.99        7.48      0.94 o
  -2   8   4      407.16      376.08      6.40 o
  -1   8   4       75.04       64.14      2.87 o
   0   8   4       98.52       98.38      3.18 o
   1   8   4        1.18        1.90      0.71 o
   2   8   4      427.51      409.66      9.29 o
   3   8   4       26.88       21.24      2.12 o
   4   8   4       43.22       46.91      4.55 o
   5   8   4       11.90       10.38      2.65 o
   6   8   4        0.17        1.45      1.05 o
   7   8   4        0.66        0.63      1.61 o
  -8   9   4        1.44        2.85      4.60 o
  -7   9   4       13.38       12.08      2.90 o
  -6   9   4        0.74       -1.10      1.31 o
  -5   9   4       27.75       25.35      3.45 o
  -4   9   4        0.16        1.89      0.96 o
  -3   9   4        1.76        5.12      0.80 o
  -2   9   4       29.04       26.14      1.64 o
  -1   9   4      652.14      647.42     13.97 o
   0   9   4       86.68       96.05      3.28 o
   1   9   4        0.58        0.92      0.53 o
   2   9   4      150.95      163.91      6.02 o
   3   9   4      446.53      444.12      9.89 o
   4   9   4       97.02      110.90      7.22 o
   5   9   4      143.45      145.65      8.81 o
   6   9   4        0.89        1.92      1.67 o
   7   9   4        0.06       -2.34      1.81 o
  -7  10   4        0.17        5.16      2.96 o
  -6  10   4        3.41        2.50      1.68 o
  -5  10   4       49.81       37.65      4.34 o
  -4  10   4       11.46       13.36      2.11 o
  -3  10   4       43.22       35.12      2.22 o
  -2  10   4       16.23       14.94      2.19 o
  -1  10   4      125.78      118.34      6.20 o
   0  10   4        4.17        5.24      1.16 o
   1  10   4      103.00      116.00      4.29 o
   2  10   4        5.40        4.16      1.16 o
   3  10   4      486.70      516.31     10.97 o
   4  10   4      265.76      276.70     11.55 o
   5  10   4      145.12      148.30      8.94 o
   6  10   4        5.53        4.89      2.26 o
   7  10   4       51.44       84.71      8.02 o
  -7  11   4       18.50       21.06      4.75 o
  -6  11   4       13.97       18.15      4.29 o
  -5  11   4       33.56       30.86      5.32 o
  -4  11   4       54.08       60.80      5.73 o
  -3  11   4       13.76       14.28      2.85 o
  -2  11   4      270.12      260.81      7.89 o
  -1  11   4        0.09        0.85      0.98 o
   0  11   4        0.43        0.14      1.04 o
   1  11   4       36.96       42.06      2.82 o
   2  11   4       24.10       24.93      2.43 o
   3  11   4       50.72       48.80      3.41 o
   4  11   4        4.44        3.43      1.13 o
   5  11   4        0.54        0.84      1.34 o
   6  11   4        1.07        2.85      1.72 o
  -7  12   4        7.67       10.47      3.52 o
  -6  12   4       24.78       35.78      6.15 o
  -5  12   4        4.17        3.50      2.03 o
  -4  12   4        8.07        5.78      2.13 o
  -3  12   4       29.97       36.08      4.04 o
  -2  12   4       73.61       64.19      4.70 o
  -1  12   4       87.77       91.88      5.17 o
   0  12   4        2.08        2.84      1.13 o
   1  12   4        2.43        1.97      0.91 o
   2  12   4       30.32       24.98      2.66 o
   3  12   4       24.00       27.23      3.36 o
   4  12   4       78.84       75.17      5.75 o
   5  12   4        0.47        2.23      1.43 o
   6  12   4        0.25        1.63      2.20 o
  -6  13   4        2.89        4.26      2.25 o
  -5  13   4       64.66       65.62      7.78 o
  -4  13   4        0.17       -0.08      1.44 o
  -3  13   4        3.39       -0.86      1.99 o
  -2  13   4        4.95        5.31      3.11 o
  -1  13   4      145.66      133.18      6.63 o
   0  13   4       57.71       64.26      4.09 o
   1  13   4       16.82       16.70      2.07 o
   2  13   4        3.35        3.86      1.97 o
   3  13   4      195.42      213.60      9.87 o
   4  13   4       15.66       13.86      2.93 o
   5  13   4       12.17       12.01      4.24 o
   6  13   4        1.09        5.99      3.56 o
  -6  14   4        1.24       -1.60      2.37 o
  -5  14   4       16.49       12.29      3.82 o
  -4  14   4       38.50       56.44      7.02 o
  -3  14   4       17.12       12.40      2.26 o
  -2  14   4       44.58       48.88      5.21 o
  -1  14   4       21.59       16.59      1.91 o
   0  14   4       91.56       97.02      5.37 o
   1  14   4        1.30        1.39      0.67 o
   2  14   4        0.48       -0.03      1.37 o
   3  14   4      123.90      143.41      9.17 o
   4  14   4       21.65       29.12      4.66 o
   5  14   4        9.51       15.02      5.01 o
  -6  15   4       11.29       15.11      4.39 o
  -5  15   4        6.79        4.01      3.30 o
  -4  15   4       15.39       19.94      4.22 o
  -3  15   4        8.61        3.36      1.49 o
  -2  15   4        3.27        2.89      2.74 o
  -1  15   4       28.15       31.67      4.25 o
   0  15   4        1.95        2.63      2.59 o
   1  15   4       19.62       13.53      2.00 o
   2  15   4        0.43       -0.27      1.60 o
   3  15   4       11.05       13.64      2.97 o
   4  15   4        1.92        4.49      2.22 o
   5  15   4        1.36        1.94      2.62 o
  -5  16   4       14.66        9.59      2.30 o
  -4  16   4       10.68        7.47      2.44 o
  -3  16   4       11.79        7.10      3.11 o
  -2  16   4        9.49        7.77      2.54 o
  -1  16   4       39.09       44.05      5.17 o
   0  16   4       41.11       42.44      5.85 o
   1  16   4       22.34       16.08      2.46 o
   2  16   4        2.11        3.31      1.31 o
   3  16   4       25.18       30.41      4.43 o
   4  16   4        5.84        8.35      3.36 o
  -4  17   4        0.33       -1.15      3.88 o
  -3  17   4        2.66        6.09      2.02 o
  -2  17   4        0.19       -0.66      1.53 o
  -1  17   4       64.78       61.70      6.13 o
   0  17   4       75.88       76.03      8.35 o
   1  17   4        7.42        4.83      1.84 o
   2  17   4        1.84        0.44      1.27 o
   3  17   4       37.63       41.65      6.27 o
   4  17   4       10.59        9.84      3.64 o
  -4  18   4        3.48        1.88      1.39 o
  -3  18   4       16.98       20.13      4.68 o
  -2  18   4        1.14        1.01      1.76 o
  -1  18   4        2.73        1.16      1.77 o
   0  18   4       11.13       13.64      3.84 o
   1  18   4        5.18        6.07      2.39 o
   2  18   4        0.01       -1.90      2.72 o
   3  18   4        2.52        0.00      1.49 o
  -3  19   4        0.90        0.79      1.56 o
  -2  19   4        1.38        0.90      2.30 o
  -1  19   4       28.49       21.34      5.37 o
   0  19   4        4.57        4.79      2.29 o
   1  19   4        0.06        4.57      2.47 o
   2  19   4       10.44        9.58      3.31 o
  -7   0   5       11.76       14.26      3.28 o
  -5   0   5        5.09        4.73      1.07 o
  -3   0   5       64.58       80.93      4.98 o
  -1   0   5      671.32      657.96     14.17 o
   1   0   5       52.19       57.88      2.96 o
   3   0   5       16.25       12.76      3.04 o
   5   0   5       94.86       89.79      9.20 o
   7   0   5        0.41        0.58      1.63 o
  -8   1   5       13.87       15.71      3.34 o
  -7   1   5        1.22        1.46      1.51 o
  -6   1   5        0.08       -0.06      0.91 o
  -5   1   5        0.34        0.51      0.70 o
  -4   1   5      255.58      274.08      5.96 o
  -3   1   5      368.56      371.82      7.55 o
  -2   1   5      102.61       99.37      4.11 o
  -1   1   5      414.00      433.71      8.63 o
   0   1   5        5.37        7.64      1.08 o
   1   1   5       93.67       95.42      3.37 o
   2   1   5      415.18      424.39      9.60 o
   3   1   5        3.16        2.54      1.14 o
   4   1   5       51.45       58.12      4.80 o
   5   1   5        2.94       -0.23      1.17 o
   6   1   5       18.39       17.48      2.37 o
   7   1   5       13.94       15.95      2.46 o
  -8   2   5      120.68      134.30      9.96 o
  -7   2   5        1.75       -0.32      0.89 o
  -6   2   5       11.64       10.29      1.70 o
  -5   2   5       20.81       21.96      2.28 o
  -4   2   5       85.28       77.54      3.11 o
  -3   2   5        0.13        0.51      0.75 o
  -2   2   5     2435.36     2251.20     31.11 o
  -1   2   5      163.66      170.25      4.83 o
   0   2   5     1031.14     1053.00     12.87 o
   1   2   5       76.19       80.08      3.94 o
   2   2   5      235.22      234.68      7.52 o
   3   2   5        3.92        4.13      1.50 o
   4   2   5      990.39     1010.98     23.85 o
   5   2   5      157.28      145.75      8.57 o
   6   2   5        0.95        1.24      1.09 o
   7   2   5        1.13        0.47      0.93 o
  -8   3   5       86.51       96.76      8.65 o
  -7   3   5        7.67        4.91      1.53 o
  -6   3   5        7.93        5.39      1.23 o
  -5   3   5        0.69        0.27      0.98 o
  -4   3   5      372.23      366.29      6.49 o
  -3   3   5       15.97       18.96      1.53 o
  -2   3   5      174.55      168.22      5.20 o
  -1   3   5      481.67      476.68     13.28 o
   0   3   5     1119.79     1190.43     14.50 o
   1   3   5      110.06      101.09      4.01 o
   2   3   5        0.98        0.33      0.78 o
   3   3   5       17.56       14.59      2.69 o
   4   3   5      884.37      925.12     23.47 o
   5   3   5       25.70       27.71      2.99 o
   6   3   5        1.46        0.94      0.97 o
   7   3   5        1.12        1.84      1.27 o
  -8   4   5       16.56       25.55      4.81 o
  -7   4   5        0.49       -0.03      0.97 o
  -6   4   5       16.39       13.79      2.11 o
  -5   4   5      111.88      103.66      4.99 o
  -4   4   5      262.51      236.13      5.01 o
  -3   4   5        0.58        0.80      0.89 o
  -2   4   5      102.62      100.65      4.74 o
  -1   4   5       25.93       26.71      2.44 o
   0   4   5      433.07      412.62     13.01 o
   1   4   5      439.98      464.85     12.17 o
   2   4   5        7.30        9.17      1.64 o
   3   4   5       24.70       24.87      3.60 o
   4   4   5       16.86       22.37      3.26 o
   5   4   5       79.81       87.47      5.93 o
   6   4   5        5.49        5.78      1.57 o
   7   4   5        0.13        1.33      1.13 o
  -8   5   5       11.24       15.42      4.46 o
  -7   5   5        0.83        0.53      0.99 o
  -6   5   5       13.35        9.89      1.71 o
  -5   5   5        0.91        2.17      1.78 o
  -4   5   5       41.45       46.69      2.55 o
  -3   5   5        5.17        6.95      1.10 o
  -2   5   5        2.07        1.45      0.78 o
  -1   5   5      127.35      137.76      5.55 o
   0   5   5       14.72       12.78      2.89 o
   1   5   5       17.22       15.69      1.69 o
   2   5   5       14.29        9.74      1.62 o
   3   5   5        7.16        6.89      1.68 o
   4   5   5      320.58      324.07     12.32 o
   5   5   5        9.67        3.43      1.16 o
   6   5   5        6.16        6.79      2.13 o
   7   5   5        6.97        7.74      1.89 o
  -8   6   5       14.10       17.28      3.63 o
  -7   6   5        0.61        2.93      1.36 o
  -6   6   5        5.65        3.24      1.59 o
  -5   6   5        4.15        6.85      2.21 o
  -4   6   5       42.30       46.96      3.41 o
  -3   6   5        8.58        9.99      1.11 o
  -2   6   5      389.74      372.36      6.96 o
  -1   6   5       27.56       27.80      2.49 o
   0   6   5      574.76      617.51     13.80 o
   1   6   5       50.77       47.62      2.94 o
   2   6   5      115.73      123.30      7.06 o
   3   6   5       75.99       71.71      5.53 o
   4   6   5      418.92      411.40     14.06 o
   5   6   5      209.61      190.10     10.21 o
   6   6   5        7.91        6.39      2.07 o
   7   6   5        1.65        1.62      1.39 o
  -8   7   5        3.89        4.66      2.44 o
  -7   7   5        2.66        0.48      1.49 o
  -6   7   5       13.69       11.03      2.53 o
  -5   7   5        0.40        1.46      1.90 o
  -4   7   5       35.22       42.85      3.34 o
  -3   7   5        1.06        0.37      0.63 o
  -2   7   5        0.20        1.22      0.78 o
  -1   7   5       81.97       78.74      4.29 o
   0   7   5      151.88      159.41      6.25 o
   1   7   5       39.34       39.99      2.52 o
   2   7   5      103.97      110.74      6.87 o
   3   7   5       48.16       41.93      3.80 o
   4   7   5       34.09       34.38      4.12 o
   5   7   5        0.06       -0.43      1.30 o
   6   7   5        2.45        1.40      1.00 o
   7   7   5        0.05        0.49      2.88 o
  -8   8   5        0.01        2.00      1.80 o
  -7   8   5        4.19        5.46      2.47 o
  -6   8   5        0.00       -0.74      1.65 o
  -5   8   5       33.96       31.11      4.24 o
  -4   8   5        6.84        9.76      2.38 o
  -3   8   5       53.64       54.08      2.23 o
  -2   8   5      189.44      185.91      4.77 o
  -1   8   5       18.30       18.32      2.07 o
   0   8   5       67.22       70.72      4.08 o
   1   8   5      264.67      273.65      9.34 o
   2   8   5       48.81       43.03      3.27 o
   3   8   5       34.64       34.53      2.97 o
   4   8   5        3.73        2.80      1.59 o
   5   8   5        0.90        0.51      1.84 o
   6   8   5        7.96        7.77      1.88 o
   7   8   5        2.91        4.24      3.65 o
  -7   9   5        1.92        2.96      1.87 o
  -6   9   5       11.12        8.62      2.36 o
  -5   9   5        6.75        5.47      1.71 o
  -4   9   5        4.04        6.71      1.57 o
  -3   9   5      169.28      167.60      5.27 o
  -2   9   5        4.39        3.18      0.68 o
  -1   9   5      164.55      165.27      5.60 o
   0   9   5       57.99       51.25      3.38 o
   1   9   5        5.26        7.78      0.95 o
   2   9   5      123.39      126.23      5.74 o
   3   9   5       30.26       30.61      2.78 o
   4   9   5      171.36      173.47      9.43 o
   5   9   5        0.79        0.95      1.12 o
   6   9   5        3.88        6.83      1.52 o
  -7  10   5       34.84       36.86      6.03 o
  -6  10   5       32.30       32.10      5.46 o
  -5  10   5        0.82        1.25      2.12 o
  -4  10   5       11.10        7.53      1.70 o
  -3  10   5      127.49      114.59      8.04 o
  -2  10   5      218.22      213.80      6.90 o
  -1  10   5      237.10      223.27      9.02 o
   0  10   5       61.43       59.46      3.25 o
   1  10   5        3.24        3.60      0.79 o
   2  10   5      126.77      131.98      5.91 o
   3  10   5      320.66      326.54     11.29 o
   4  10   5        9.12        7.17      1.99 o
   5  10   5        6.11        6.25      2.50 o
   6  10   5        0.12       -4.39      2.93 o
  -7  11   5        0.01       -0.75      1.76 o
  -6  11   5       39.32       47.16      6.81 o
  -5  11   5       11.11        8.43      2.96 o
  -4  11   5       92.52       97.44      8.93 o
  -3  11   5      166.43      161.07      8.74 o
  -2  11   5        0.45        1.71      2.40 o
  -1  11   5      331.37      336.32     11.30 o
   0  11   5        8.48        8.20      1.33 o
   1  11   5        9.55        8.63      1.05 o
   2  11   5      150.77      141.16      6.22 o
   3  11   5        2.08        4.02      1.65 o
   4  11   5       23.48       18.58      2.83 o
   5  11   5       32.74       34.00      4.39 o
   6  11   5        9.53       12.20      2.98 o
  -7  12   5        3.64        4.98      2.55 o
  -6  12   5        0.47        3.09      3.84 o
  -5  12   5        9.46        9.35      2.83 o
  -4  12   5       56.37       62.54      7.31 o
  -3  12   5      303.51      313.68     12.43 o
  -2  12   5      300.04      283.88     10.89 o
  -1  12   5      249.89      279.78     10.71 o
   0  12   5       51.40       45.20      5.04 o
   1  12   5      101.11       96.79      5.75 o
   2  12   5        6.22        4.84      1.43 o
   3  12   5        4.76        6.43      2.03 o
   4  12   5       15.28       10.21      2.38 o
   5  12   5        3.53        1.89      2.71 o
   6  12   5        2.61        7.38      4.34 o
  -6  13   5        0.41        5.10      3.28 o
  -5  13   5       11.82       12.42      3.33 o
  -4  13   5        1.11        1.17      2.52 o
  -3  13   5       35.39       34.08      5.34 o
  -2  13   5        7.32       14.96      3.41 o
  -1  13   5        3.32        2.68      1.44 o
   0  13   5        2.94        1.85      1.33 o
   1  13   5      106.33      113.07      6.36 o
   2  13   5        0.02       -0.45      0.68 o
   3  13   5       34.65       32.66      4.44 o
   4  13   5        0.78       -0.24      1.86 o
   5  13   5        7.30        9.08      4.36 o
  -6  14   5        1.80        1.28      3.53 o
  -5  14   5        1.52        0.28      1.82 o
  -4  14   5        2.31       -1.33      1.31 o
  -3  14   5       24.59       15.05      2.41 o
  -2  14   5        0.10        1.31      1.32 o
  -1  14   5      135.60      138.13      8.05 o
   0  14   5        0.34        1.18      1.39 o
   1  14   5        0.01        0.67      0.72 o
   2  14   5        0.12        0.68      0.94 o
   3  14   5        0.04        2.00      2.64 o
   4  14   5       14.52       15.92      3.36 o
   5  14   5        0.69        0.10      1.83 o
  -5  15   5       11.93        8.13      2.51 o
  -4  15   5       20.49       27.78      4.68 o
  -3  15   5       58.80       55.10      8.15 o
  -2  15   5        0.32        0.28      1.53 o
  -1  15   5      269.21      263.18     14.27 o
   0  15   5       57.75       61.09      4.93 o
   1  15   5        2.72        1.63      0.95 o
   2  15   5        0.08       -0.23      1.06 o
   3  15   5      139.03      160.28     13.96 o
   4  15   5        0.19        0.53      2.32 o
  -5  16   5        6.02        6.63      3.45 o
  -4  16   5       28.03       30.90      4.89 o
  -3  16   5       41.80       56.00      7.53 o
  -2  16   5       11.41        6.91      1.78 o
  -1  16   5       39.09       34.60      4.59 o
   0  16   5       81.80       81.97      5.81 o
   1  16   5        2.84        3.12      1.62 o
   2  16   5        0.01        0.90      1.25 o
   3  16   5       18.87       22.78      3.86 o
   4  16   5        0.10        1.58      2.32 o
  -4  17   5       13.95       15.98      2.86 o
  -3  17   5        1.65        7.29      3.43 o
  -2  17   5        0.01       -1.04      1.40 o
  -1  17   5        5.16        1.42      1.55 o
   0  17   5        2.96        0.70      1.45 o
   1  17   5       15.00       13.50      2.84 o
   2  17   5        0.70        1.27      1.27 o
   3  17   5       30.42       38.12      5.55 o
  -3  18   5        0.81        2.05      2.61 o
  -2  18   5        0.32       -0.20      1.65 o
  -1  18   5       18.30       15.24      2.92 o
   0  18   5        0.01        0.99      1.40 o
   1  18   5        0.00       -3.25      2.45 o
   2  18   5       32.72       42.74      5.05 o
  -2  19   5        0.19        2.34      3.07 o
  -1  19   5        0.84        0.65      2.08 o
   0  19   5        0.40       -0.43      1.88 o
   1  19   5        0.07       -0.19      2.03 o
  -8   0   6       30.65       43.88      8.34 o
  -6   0   6        7.10       10.30      1.94 o
  -4   0   6        1.41        3.73      1.85 o
  -2   0   6     1183.81     1177.92     28.92 o
   0   0   6       15.12        9.82      2.01 o
   2   0   6      315.54      353.90     12.43 o
   4   0   6      386.46      394.13     18.64 o
   6   0   6        2.52        0.47      1.75 o
  -8   1   6        0.88        1.37      1.54 o
  -7   1   6        1.29        2.04      1.50 o
  -6   1   6       16.64       12.24      1.63 o
  -5   1   6        1.79        1.92      1.49 o
  -4   1   6       58.47       54.18      3.24 o
  -3   1   6      476.06      481.07      9.94 o
  -2   1   6      438.80      427.13     12.25 o
  -1   1   6      106.39      111.95      4.80 o
   0   1   6      279.95      295.46      7.34 o
   1   1   6      151.63      143.08      4.53 o
   2   1   6       73.34       72.55      4.91 o
   3   1   6        0.35        0.98      1.42 o
   4   1   6       17.53       12.97      1.88 o
   5   1   6       98.98       76.69     10.69 o
   6   1   6        0.15       -2.10      1.44 o
   7   1   6        0.00       -1.43      1.70 o
  -8   2   6        0.17       -1.96      2.27 o
  -7   2   6       34.88       37.65      3.78 o
  -6   2   6       23.96       26.21      3.02 o
  -5   2   6       11.23       12.50      2.04 o
  -4   2   6        3.58        4.14      1.24 o
  -3   2   6      113.47      103.82      4.69 o
  -2   2   6      210.48      203.67      5.65 o
  -1   2   6      509.57      542.07     10.22 o
   0   2   6        0.03        0.19      0.93 o
   1   2   6       24.35       27.41      2.34 o
   2   2   6        6.70        4.03      1.12 o
   3   2   6      602.06      627.44     16.15 o
   4   2   6      163.54      161.76      8.84 o
   5   2   6       45.07       44.36      4.94 o
   6   2   6        1.87       -0.16      1.16 o
   7   2   6        3.03        3.87      0.99 o
  -8   3   6        0.07       -0.16      3.03 o
  -7   3   6        6.59        8.37      1.82 o
  -6   3   6        6.77        4.94      1.27 o
  -5   3   6       14.58       19.73      2.38 o
  -4   3   6        2.49        2.50      0.83 o
  -3   3   6       22.93       22.85      2.37 o
  -2   3   6      199.25      188.72      6.28 o
  -1   3   6      102.01      124.41      4.54 o
   0   3   6       17.99       16.55      2.30 o
   1   3   6       34.61       29.17      2.67 o
   2   3   6       14.51       14.22      1.99 o
   3   3   6       70.10       73.39      6.74 o
   4   3   6       85.66       89.53      6.69 o
   5   3   6       11.69       11.51      1.80 o
   6   3   6        1.74        2.43      1.29 o
   7   3   6        5.01        4.46      1.46 o
  -8   4   6        0.19        0.58      1.88 o
  -7   4   6        0.10        1.17      1.19 o
  -6   4   6        1.99        2.35      1.32 o
  -5   4   6        5.13        9.54      2.13 o
  -4   4   6        3.11        5.91      1.53 o
  -3   4   6        7.61        7.90      1.28 o
  -2   4   6       95.59       77.56      4.23 o
  -1   4   6      245.67      238.90      9.09 o
   0   4   6       84.76       99.59      4.40 o
   1   4   6      198.84      199.29      5.86 o
   2   4   6        4.41        3.62      0.91 o
   3   4   6       20.76       17.36      2.95 o
   4   4   6      264.28      264.63     13.55 o
   5   4   6      106.55       88.95      6.34 o
   6   4   6        0.66       -0.41      0.88 o
   7   4   6        0.35        0.89      1.31 o
  -8   5   6        0.25        1.03      1.51 o
  -7   5   6       11.20        9.92      2.32 o
  -6   5   6       65.58       56.37      5.05 o
  -5   5   6        0.87        3.72      2.01 o
  -4   5   6       11.94       13.47      2.12 o
  -3   5   6        0.06       -0.31      0.62 o
  -2   5   6      119.17      112.72      6.28 o
  -1   5   6        1.68        4.04      1.21 o
   0   5   6       49.84       53.89      5.05 o
   1   5   6        0.95        0.46      0.62 o
   2   5   6       50.88       44.67      3.72 o
   3   5   6       37.41       35.07      5.75 o
   4   5   6        0.17        2.09      2.05 o
   5   5   6      196.69      185.35     12.12 o
   6   5   6        2.17        0.95      1.25 o
   7   5   6        8.35       16.10      3.00 o
  -8   6   6        0.68        2.98      1.68 o
  -7   6   6       10.45        7.98      2.62 o
  -6   6   6        2.34        0.95      1.46 o
  -5   6   6       90.28       86.51      6.88 o
  -4   6   6       15.90       17.12      1.73 o
  -3   6   6       15.91       18.33      1.87 o
  -2   6   6        8.89       13.73      7.01 o
  -1   6   6       56.92       61.81      4.84 o
   0   6   6        6.81        7.53      2.20 o
   1   6   6       12.06       10.47      1.85 o
   2   6   6        7.14        3.12      0.87 o
   3   6   6       30.41       31.86      4.37 o
   4   6   6      139.71      138.19     10.01 o
   5   6   6        4.82        3.58      2.18 o
   6   6   6        0.21        2.08      1.70 o
   7   6   6        3.73        6.42      1.93 o
  -7   7   6        0.18        0.34      1.76 o
  -6   7   6        1.79        2.58      2.48 o
  -5   7   6        8.00       12.22      2.94 o
  -4   7   6       32.88       34.05      2.92 o
  -3   7   6        1.46        1.11      0.79 o
  -2   7   6      819.73      809.01     15.76 o
  -1   7   6       49.56       55.89      4.02 o
   0   7   6      103.19      102.70      7.56 o
   1   7   6      148.18      167.17      9.90 o
   2   7   6       66.96       61.83      6.14 o
   3   7   6       56.82       55.03      6.09 o
   4   7   6      307.97      317.01     13.30 o
   5   7   6        0.24        0.39      1.42 o
   6   7   6        2.42        5.01      2.07 o
  -7   8   6        3.43        4.24      3.06 o
  -6   8   6       23.77       25.30      4.03 o
  -5   8   6       16.73       18.63      3.53 o
  -4   8   6        0.32        0.99      0.92 o
  -3   8   6        0.45       -0.72      0.79 o
  -2   8   6       50.98       49.30      3.48 o
  -1   8   6       31.75       35.88      3.21 o
   0   8   6       29.60       28.33      2.81 o
   1   8   6       10.21       11.06      2.27 o
   2   8   6       63.79       66.68      5.46 o
   3   8   6      116.47      108.31      5.61 o
   4   8   6       42.22       41.73      4.85 o
   5   8   6       25.03       16.44      3.10 o
   6   8   6       11.49       15.88      3.44 o
  -7   9   6        4.38        4.99      2.40 o
  -6   9   6       13.14        6.54      2.40 o
  -5   9   6        1.67        3.66      2.30 o
  -4   9   6       16.95       19.79      2.52 o
  -3   9   6       19.37       17.06      1.87 o
  -2   9   6       21.44       27.68      2.82 o
  -1   9   6       30.94       25.86      3.21 o
   0   9   6       25.23       22.57      3.02 o
   1   9   6        0.45        0.32      1.17 o
   2   9   6        0.55        0.89      1.41 o
   3   9   6        1.35        0.68      0.73 o
   4   9   6        0.61       -0.54      1.17 o
   5   9   6        0.96       -0.10      1.30 o
   6   9   6        4.41        3.77      1.59 o
  -7  10   6        8.21       14.89      5.72 o
  -6  10   6        7.06        9.50      2.73 o
  -5  10   6        0.08       -0.66      1.71 o
  -4  10   6       14.08       18.91      4.81 o
  -3  10   6       40.14       26.38      4.32 o
  -2  10   6      179.58      180.51      7.39 o
  -1  10   6       74.02       70.42      5.24 o
   0  10   6       14.08       11.64      1.74 o
   1  10   6      108.01      104.59      5.77 o
   2  10   6       21.47       21.37      2.51 o
   3  10   6        4.67        3.77      1.25 o
   4  10   6       16.48       21.17      3.45 o
   5  10   6        5.73        3.55      1.50 o
   6  10   6        0.22       -0.42      2.25 o
  -6  11   6       30.48       35.67      5.80 o
  -5  11   6        3.50        3.03      1.35 o
  -4  11   6        1.09        1.10      2.06 o
  -3  11   6        1.88       -1.25      4.01 o
  -2  11   6      220.84      228.14      8.47 o
  -1  11   6        0.05        0.38      1.72 o
   0  11   6        6.18        5.29      1.29 o
   1  11   6       38.73       35.56      4.24 o
   2  11   6       92.51       81.24      5.75 o
   3  11   6       17.06       16.07      3.11 o
   4  11   6        8.07        6.27      1.69 o
   5  11   6       24.68       21.29      4.41 o
  -6  12   6        4.72        3.43      3.06 o
  -5  12   6        2.39        3.32      1.92 o
  -4  12   6        7.23       14.97      3.86 o
  -3  12   6        0.89        0.13      1.73 o
  -2  12   6       22.92       21.96      3.20 o
  -1  12   6       12.62       11.18      1.78 o
   0  12   6        3.43        3.22      1.55 o
   1  12   6        1.78        1.14      0.98 o
   2  12   6       85.99       77.22      5.74 o
   3  12   6        2.30        1.47      1.05 o
   4  12   6        3.40        3.58      1.51 o
   5  12   6        1.60       -0.37      2.04 o
  -6  13   6        0.00        1.87      2.35 o
  -5  13   6       16.41       18.95      4.44 o
  -4  13   6       32.06       42.04      6.52 o
  -3  13   6       26.15       21.42      3.91 o
  -2  13   6        1.47        2.17      1.66 o
  -1  13   6        0.03       -0.52      1.44 o
   0  13   6        1.24        1.73      1.30 o
   1  13   6       21.84       25.88      3.46 o
   2  13   6        2.08        0.74      1.58 o
   3  13   6        0.01        0.15      1.36 o
   4  13   6        0.31        4.03      1.38 o
   5  13   6        0.98        5.32      3.98 o
  -5  14   6        5.45        2.33      1.67 o
  -4  14   6       17.34       16.05      3.96 o
  -3  14   6       20.44       25.07      5.16 o
  -2  14   6       57.82       55.56      5.12 o
  -1  14   6        0.27       -1.15      1.48 o
   0  14   6       40.52       35.42      4.13 o
   1  14   6        9.19        6.86      1.91 o
   2  14   6        6.19        3.54      1.30 o
   3  14   6       10.96        9.95      2.61 o
   4  14   6       19.80       22.00      4.17 o
  -5  15   6        1.86       -1.76      2.84 o
  -4  15   6        9.24        5.91      3.85 o
  -3  15   6        7.22       11.89      5.71 o
  -2  15   6        3.27        2.89      1.41 o
  -1  15   6       44.98       39.14      4.36 o
   0  15   6        4.28        3.39      1.25 o
   1  15   6        5.51        4.05      1.58 o
   2  15   6       12.27       11.57      2.40 o
   3  15   6        3.10        0.47      1.38 o
   4  15   6        5.96        7.22      3.21 o
  -4  16   6       16.67       29.19      5.89 o
  -3  16   6        4.27        4.48      1.77 o
  -2  16   6        0.55        0.19      1.89 o
  -1  16   6        3.77        0.65      1.12 o
   0  16   6       22.13       15.33      2.94 o
   1  16   6        0.47        0.49      1.07 o
   2  16   6        2.64        1.59      1.55 o
   3  16   6        4.99        4.96      2.28 o
  -3  17   6       22.82       36.07      6.72 o
  -2  17   6        0.65        1.19      1.91 o
  -1  17   6        1.77       -0.62      1.06 o
   0  17   6        0.27        0.62      1.23 o
   1  17   6        3.05        3.12      1.45 o
   2  17   6        6.10        7.62      2.32 o
  -2  18   6        0.19       -0.65      3.32 o
  -1  18   6        2.04        1.04      2.24 o
   0  18   6        1.91        2.27      1.88 o
   1  18   6        3.76        4.07      2.26 o
  -7   0   7        0.46       -3.32      2.56 o
  -5   0   7        3.78        2.36      2.83 o
  -3   0   7      394.52      301.06     33.50 o
  -1   0   7      409.23      400.84     12.95 o
   1   0   7      174.17      156.77      8.66 o
   3   0   7     1877.47     1915.84     35.18 o
   5   0   7        1.35       -0.15      1.78 o
  -8   1   7        3.43        2.76      1.57 o
  -7   1   7        0.33       -0.25      0.98 o
  -6   1   7        0.13       -0.19      1.08 o
  -5   1   7       12.05        9.79      2.19 o
  -4   1   7        6.70       14.03      2.15 o
  -3   1   7       16.28       16.35      3.00 o
  -2   1   7      212.56      213.98      8.17 o
  -1   1   7       70.36       72.73      4.06 o
   0   1   7       36.05       29.99      2.52 o
   1   1   7      159.46      152.29      6.09 o
   2   1   7        0.62        0.82      0.74 o
   3   1   7       18.48       27.92      3.62 o
   4   1   7       10.04        8.20      1.75 o
   5   1   7        0.86       -1.06      1.32 o
   6   1   7        0.51       -0.83      1.43 o
  -8   2   7        0.01        0.54      1.57 o
  -7   2   7        1.42       -0.11      1.27 o
  -6   2   7        7.22        5.28      1.94 o
  -5   2   7       63.60       60.83      3.41 o
  -4   2   7       15.66       16.69      1.96 o
  -3   2   7       12.75       13.25      2.38 o
  -2   2   7        0.16        1.95      1.18 o
  -1   2   7        3.28        3.65      1.06 o
   0   2   7       77.55       77.18      4.25 o
   1   2   7       74.45       83.40      3.72 o
   2   2   7      112.14      112.96      6.46 o
   3   2   7       30.98       29.88      3.50 o
   4   2   7        0.70        0.30      0.94 o
   5   2   7        3.91        1.60      0.94 o
   6   2   7        0.08       -1.37      1.18 o
  -8   3   7        0.02        0.63      2.01 o
  -7   3   7        0.10       -0.45      1.44 o
  -6   3   7        0.02        3.22      1.40 o
  -5   3   7       29.19       31.44      2.93 o
  -4   3   7       19.85       20.86      2.06 o
  -3   3   7        0.47        2.02      3.60 o
  -2   3   7        0.06        0.90      1.70 o
  -1   3   7       43.22       44.03      2.18 o
   0   3   7        3.66        3.57      2.08 o
   1   3   7       35.60       35.45      3.17 o
   2   3   7        3.35        1.67      0.77 o
   3   3   7       79.85       83.48      6.44 o
   4   3   7       37.99       42.14      4.79 o
   5   3   7        2.72        1.97      1.18 o
   6   3   7       23.14       27.29      3.70 o
  -7   4   7        0.52        0.20      1.52 o
  -6   4   7        1.30        2.08      1.19 o
  -5   4   7        1.16        2.54      1.35 o
  -4   4   7       12.66       12.48      1.63 o
  -3   4   7        1.14        2.46      2.16 o
  -2   4   7      125.25      125.27      4.50 o
  -1   4   7      223.99      221.01      9.37 o
   0   4   7        4.67        4.30      1.27 o
   1   4   7       18.50       16.50      3.06 o
   2   4   7       20.58       15.76      2.98 o
   3   4   7      974.71      990.37     33.10 o
   4   4   7      224.63      235.50     13.12 o
   5   4   7        3.32        2.30      1.75 o
   6   4   7        0.07       -0.84      1.39 o
  -7   5   7        0.68        1.18      1.05 o
  -6   5   7        8.80        9.22      2.27 o
  -5   5   7       27.75       32.87      3.57 o
  -4   5   7       29.68       33.56      2.79 o
  -3   5   7        9.67        7.05      1.48 o
  -2   5   7      351.36      342.34     12.92 o
  -1   5   7       85.98       80.94      5.72 o
   0   5   7       29.89       36.51      2.93 o
   1   5   7        0.09       -0.73      1.26 o
   2   5   7       22.96       18.31      3.25 o
   3   5   7       48.86       62.02      8.60 o
   4   5   7       23.46       29.16      6.36 o
   5   5   7       10.52        8.59      2.34 o
   6   5   7        0.63        0.85      1.52 o
  -7   6   7        1.07        2.21      1.57 o
  -6   6   7       38.39       36.38      4.40 o
  -5   6   7       41.93       46.24      5.30 o
  -4   6   7        3.76        2.01      0.81 o
  -3   6   7       43.67       40.97      3.59 o
  -2   6   7       88.09       86.55      6.06 o
  -1   6   7        8.93        7.44      1.73 o
   0   6   7      159.04      171.01     10.22 o
   1   6   7        0.56       -0.55      1.34 o
   2   6   7       16.17       13.36      2.83 o
   3   6   7       24.29       20.04      3.90 o
   4   6   7       27.38       34.99      6.56 o
   5   6   7        0.05        1.78      1.89 o
   6   6   7        4.13        4.63      1.68 o
  -7   7   7        4.16        4.00      2.13 o
  -6   7   7        5.30       10.83      2.88 o
  -5   7   7       17.87       22.29      3.93 o
  -4   7   7        2.57       -1.15      1.20 o
  -3   7   7      196.96      192.08      7.53 o
  -2   7   7       96.71      119.63      7.95 o
  -1   7   7       14.16       10.69      2.00 o
   0   7   7       60.25       67.05      6.61 o
   1   7   7        0.32        0.54      1.22 o
   2   7   7        2.95        4.93      1.76 o
   3   7   7        6.19        1.57      1.12 o
   4   7   7        2.90        3.72      2.24 o
   5   7   7        1.27        1.56      1.97 o
   6   7   7        1.40        3.21      2.11 o
  -7   8   7        1.45        1.60      2.93 o
  -6   8   7        0.55       -2.12      2.29 o
  -5   8   7       20.04       26.44      4.16 o
  -4   8   7        4.98        3.50      0.93 o
  -3   8   7       73.72       80.27      4.91 o
  -2   8   7       66.72       69.31      5.21 o
  -1   8   7       43.77       36.18      3.50 o
   0   8   7        0.11        3.09      1.67 o
   1   8   7        1.55        2.41      1.42 o
   2   8   7      271.96      275.58     14.36 o
   3   8   7       52.19       45.23      6.01 o
   4   8   7       72.78       71.55      7.61 o
   5   8   7        0.17        0.27      1.29 o
   6   8   7        0.63        4.44      2.68 o
  -7   9   7        6.83        3.42      4.18 o
  -6   9   7        2.01        0.20      2.27 o
  -5   9   7        4.92        5.14      2.67 o
  -4   9   7       10.94        7.70      2.59 o
  -3   9   7        0.56       -0.15      1.34 o
  -2   9   7      138.60      139.09      6.76 o
  -1   9   7        0.53       -1.49      1.74 o
   0   9   7        4.71        5.82      2.01 o
   1   9   7       63.13       59.66      5.58 o
   2   9   7       46.51       50.91      5.09 o
   3   9   7       35.12       38.31      4.52 o
   4   9   7       17.84       18.65      3.97 o
   5   9   7        7.66        6.86      2.55 o
  -6  10   7        0.97        4.05      2.11 o
  -5  10   7        6.21        3.48      2.32 o
  -4  10   7       27.01       21.89      5.28 o
  -3  10   7       78.34       87.41      6.29 o
  -2  10   7       59.30       71.89      4.97 o
  -1  10   7        3.27        2.66      2.73 o
   0  10   7       69.80       72.04      6.20 o
   1  10   7       16.47       17.75      3.13 o
   2  10   7       69.92       71.08      5.40 o
   3  10   7       15.56       18.46      3.37 o
   4  10   7        8.34        6.94      2.81 o
   5  10   7        2.03       -0.61      1.66 o
  -6  11   7        4.03        3.02      1.57 o
  -5  11   7        3.95        4.99      3.50 o
  -4  11   7       25.63       22.83      4.10 o
  -3  11   7        8.53       10.66      3.33 o
  -2  11   7        3.24        6.53      1.72 o
  -1  11   7        0.08       -0.43      1.33 o
   0  11   7       32.86       31.30      4.14 o
   1  11   7        4.58        3.38      1.37 o
   2  11   7       45.47       40.74      4.76 o
   3  11   7        1.19        0.53      2.25 o
   4  11   7        1.28       -1.21      2.04 o
   5  11   7       10.00       12.39      4.24 o
  -6  12   7        3.12        1.41      1.82 o
  -5  12   7        6.25        4.66      2.11 o
  -4  12   7        0.32        9.60      6.16 o
  -3  12   7        8.68        6.64      3.27 o
  -2  12   7       59.65       53.51      5.20 o
  -1  12   7        5.36        3.54      2.69 o
   0  12   7        4.22        1.27      1.38 o
   1  12   7       14.89       10.34      2.37 o
   2  12   7       91.71       81.88      8.59 o
   3  12   7       29.59       28.06      5.00 o
   4  12   7        1.44       -0.43      1.65 o
  -5  13   7        0.46        2.72      2.17 o
  -4  13   7       38.85       37.35      5.08 o
  -3  13   7        4.68        5.43      3.42 o
  -2  13   7       76.50       85.87      6.58 o
  -1  13   7       27.86       31.10      3.82 o
   0  13   7        9.63        7.44      2.61 o
   1  13   7       32.60       31.45      4.57 o
   2  13   7        1.64        0.06      1.31 o
   3  13   7        1.26        2.09      1.56 o
   4  13   7        4.22        6.27      2.14 o
  -5  14   7       21.84       27.68      5.43 o
  -4  14   7       80.48      107.46     12.87 o
  -3  14   7        5.32        2.46      1.92 o
  -2  14   7        6.58        2.45      1.95 o
  -1  14   7       49.08       46.35      4.83 o
   0  14   7        3.04        2.30      1.75 o
   1  14   7        1.87        1.71      1.61 o
   2  14   7        1.37       -1.32      1.96 o
   3  14   7       10.40       10.82      3.09 o
  -4  15   7        0.03        0.51      2.82 o
  -3  15   7       11.74       11.00      3.99 o
  -2  15   7        1.90        1.09      0.96 o
  -1  15   7        1.56       -0.51      1.39 o
   0  15   7       92.91       98.90      8.43 o
   1  15   7        2.62        0.07      1.31 o
   2  15   7        3.33        1.13      1.75 o
   3  15   7        1.73       -0.31      1.81 o
  -3  16   7        1.36        2.62      2.52 o
  -2  16   7        7.62        5.27      2.66 o
  -1  16   7        0.38        0.15      1.09 o
   0  16   7        5.11        7.58      2.14 o
   1  16   7        0.00        2.88      2.01 o
   2  16   7        0.00       -1.82      1.86 o
  -2  17   7        0.00        3.67      2.39 o
  -1  17   7       14.65       18.90      3.15 o
   0  17   7       21.88       25.85      3.89 o
   1  17   7        0.00       -0.71      1.66 o
  -6   0   8        3.51        4.01      3.06 o
  -4   0   8       52.63       61.16      6.34 o
  -2   0   8       76.38       82.20      7.80 o
   0   0   8       11.09        7.97      1.56 o
   2   0   8      362.83      390.58     20.97 o
   4   0   8       19.41       28.20      5.95 o
   6   0   8        3.57        6.46      3.14 o
  -7   1   8        2.43        7.84      2.68 o
  -6   1   8        0.12        0.34      1.73 o
  -5   1   8        3.99        3.36      1.08 o
  -4   1   8      102.68      113.24      6.06 o
  -3   1   8       30.58       44.68      7.19 o
  -2   1   8       16.37       19.34      2.83 o
  -1   1   8       56.83       64.46      4.18 o
   0   1   8        1.17        1.29      0.54 o
   1   1   8      126.90      119.70      6.68 o
   2   1   8       94.98      103.68      7.70 o
   3   1   8       28.19       23.93      2.90 o
   4   1   8        2.79       -0.16      1.51 o
   5   1   8        3.07        2.77      1.08 o
   6   1   8        5.06        6.40      2.29 o
  -7   2   8       18.72       26.15      4.59 o
  -6   2   8        0.37        0.30      0.94 o
  -5   2   8        5.66        2.83      1.30 o
  -4   2   8       12.65       12.24      2.22 o
  -3   2   8      848.21      875.27     28.00 o
  -2   2   8       78.26       81.63      4.77 o
  -1   2   8        0.20        1.07      1.42 o
   0   2   8       14.29       12.87      1.90 o
   1   2   8       99.25       93.22      5.99 o
   2   2   8        1.19        0.71      1.14 o
   3   2   8      280.17      249.31     14.80 o
   4   2   8        0.31       -1.45      1.61 o
   5   2   8        2.09        0.80      0.87 o
   6   2   8        0.01       -0.79      1.27 o
  -7   3   8       22.72       29.34      4.84 o
  -6   3   8        0.01        0.73      1.76 o
  -5   3   8        5.32        4.06      1.35 o
  -4   3   8       54.50       56.28      4.26 o
  -3   3   8      132.32      140.55     11.45 o
  -2   3   8        0.42        0.70      1.62 o
  -1   3   8        5.40        2.05      0.92 o
   0   3   8       14.13        7.36      1.66 o
   1   3   8       29.97       21.60      2.35 o
   2   3   8       21.59       18.84      2.55 o
   3   3   8       44.54       46.49      5.56 o
   4   3   8       71.96       71.21      6.30 o
   5   3   8        3.05        2.28      1.34 o
   6   3   8        2.98        3.44      2.07 o
  -7   4   8        1.88        3.30      2.78 o
  -6   4   8       26.79       22.61      3.93 o
  -5   4   8        0.14       -1.76      1.82 o
  -4   4   8       14.49       13.84      2.97 o
  -3   4   8        6.57        9.80      2.80 o
  -2   4   8        0.84        1.37      2.70 o
  -1   4   8       25.64       20.33      2.53 o
   0   4   8        8.33        8.41      1.86 o
   1   4   8       13.18        9.14      1.99 o
   2   4   8      146.11      155.23     10.48 o
   3   4   8      225.67      207.72     19.03 o
   4   4   8        0.25        1.13      1.72 o
   5   4   8        0.40       -0.38      1.43 o
   6   4   8        0.34       -3.19      2.22 o
  -7   5   8        0.19        2.79      1.46 o
  -6   5   8        3.51        2.03      1.71 o
  -5   5   8        3.27        0.82      1.09 o
  -4   5   8        0.55        0.34      1.07 o
  -3   5   8      338.15      340.18     10.54 o
  -2   5   8        1.13        3.52      1.69 o
  -1   5   8       18.07       19.50      2.70 o
   0   5   8        1.91        1.93      0.96 o
   1   5   8       50.59       42.15      4.72 o
   2   5   8       12.92       12.81      2.96 o
   3   5   8        0.03        1.89      2.37 o
   4   5   8       11.60       10.41      3.10 o
   5   5   8        0.07        1.04      1.14 o
  -7   6   8        9.94       13.28      3.21 o
  -6   6   8        2.26        2.14      1.77 o
  -5   6   8        0.02       -1.27      1.37 o
  -4   6   8        0.19        0.32      1.42 o
  -3   6   8       23.46       26.99      4.28 o
  -2   6   8       82.41       95.55      6.71 o
  -1   6   8        0.11       -0.27      1.53 o
   0   6   8        0.14        0.47      0.95 o
   1   6   8       21.03       23.83      4.21 o
   2   6   8       19.68       25.56      4.63 o
   3   6   8        0.22        0.31      1.37 o
   4   6   8        5.45        6.59      3.50 o
   5   6   8        2.04        3.81      2.22 o
  -7   7   8        4.80        4.40      1.95 o
  -6   7   8        1.12        1.23      1.56 o
  -5   7   8        3.66        1.26      1.08 o
  -4   7   8        0.51       -0.77      1.21 o
  -3   7   8        0.34        1.15      1.42 o
  -2   7   8       78.29       82.18      7.03 o
  -1   7   8        0.47        0.86      1.62 o
   0   7   8        0.31        1.59      1.02 o
   1   7   8        0.04        0.73      1.20 o
   2   7   8      166.69      187.59     12.19 o
   3   7   8        4.84        3.16      1.16 o
   4   7   8       42.22       43.57      7.76 o
   5   7   8        7.47        6.74      2.32 o
  -6   8   8        7.57        4.82      2.34 o
  -5   8   8        4.23        9.04      6.83 o
  -4   8   8        0.02       -2.62      2.50 o
  -3   8   8       39.20       35.85      3.61 o
  -2   8   8       36.46       34.12      3.47 o
  -1   8   8       31.57       32.92      3.55 o
   0   8   8        1.14        0.69      1.02 o
   1   8   8       50.47       46.37      6.01 o
   2   8   8       22.81       29.99      5.05 o
   3   8   8       13.62        8.41      2.52 o
   4   8   8        2.09        0.87      1.91 o
   5   8   8        7.44       12.29      3.44 o
  -6   9   8        3.47        0.47      1.62 o
  -5   9   8        2.44        2.23      2.69 o
  -4   9   8       11.59        5.46      3.63 o
  -3   9   8      146.68      151.52      8.59 o
  -2   9   8        8.06        6.73      1.65 o
  -1   9   8        3.43        1.25      1.22 o
   0   9   8       37.80       35.68      4.70 o
   1   9   8       74.73       78.42      7.06 o
   2   9   8       32.12       31.58      4.37 o
   3   9   8        0.00       -0.63      1.00 o
   4   9   8       14.80       18.16      3.94 o
   5   9   8        0.49        1.22      1.89 o
  -6  10   8        1.88        1.69      1.53 o
  -5  10   8        3.17        7.53      3.85 o
  -4  10   8       56.82       74.63      7.61 o
  -3  10   8        2.07        4.17      1.85 o
  -2  10   8        6.54        6.46      1.31 o
  -1  10   8        0.03       -0.49      1.41 o
   0  10   8        0.72        0.29      0.81 o
   1  10   8       40.10       41.13      4.98 o
   2  10   8       22.40       26.77      3.87 o
   3  10   8        4.80        2.29      1.43 o
   4  10   8       12.43       10.21      7.46 o
  -5  11   8       46.62       59.80      8.02 o
  -4  11   8        0.55       -3.64      5.64 o
  -3  11   8        8.68        5.78      1.84 o
  -2  11   8        4.41        1.23      1.61 o
  -1  11   8        0.49        1.21      1.99 o
   0  11   8        0.03       -0.20      1.52 o
   1  11   8       12.88       19.24      3.31 o
   2  11   8       32.82       29.84      5.36 o
   3  11   8        0.55       -0.64      1.90 o
   4  11   8        0.01       -0.88      3.05 o
  -5  12   8        7.70        7.81      4.54 o
  -4  12   8        0.00       -2.49      4.12 o
  -3  12   8        0.31        0.75      2.54 o
  -2  12   8        2.41        4.41      1.66 o
  -1  12   8        5.27        7.52      2.42 o
   0  12   8        0.06        0.51      1.37 o
   1  12   8       18.49       12.03      2.54 o
   2  12   8        8.04        8.87      2.66 o
   3  12   8       35.38       45.50      6.80 o
  -4  13   8       15.61       26.81      7.83 o
  -3  13   8        0.00        0.44      3.17 o
  -2  13   8        5.66        5.98      1.74 o
  -1  13   8        0.44        2.60      2.09 o
   0  13   8        5.28        2.62      1.41 o
   1  13   8        1.39        0.68      1.67 o
   2  13   8        0.17       -0.41      1.37 o
   3  13   8        0.04       -0.26      1.71 o
  -4  14   8       11.31       20.06      5.14 o
  -3  14   8        0.17        2.28      2.75 o
  -2  14   8        3.79        3.99      1.56 o
  -1  14   8        1.23        0.36      1.63 o
   0  14   8        1.64       -0.69      1.09 o
   1  14   8        0.00        0.20      1.55 o
   2  14   8        5.24        5.26      2.30 o
  -3  15   8        5.11        0.90      2.82 o
  -2  15   8       19.50       22.45      3.71 o
  -1  15   8       11.28       12.36      2.85 o
   0  15   8       12.72       13.91      2.97 o
   1  15   8        0.23        0.66      1.35 o
  -1  16   8       13.21       14.66      3.02 o
   0  16   8        0.17        2.34      2.31 o
  -7   0   9        1.86        2.73      3.40 o
  -5   0   9       23.64       16.66      3.88 o
  -3   0   9       38.78       72.39      8.53 o
  -1   0   9       20.86       15.70      6.33 o
   1   0   9       49.53       47.02      7.40 o
   3   0   9        5.20        1.69      2.15 o
   5   0   9        0.42       -1.00      1.85 o
  -7   1   9        0.01       -1.29      1.65 o
  -6   1   9        1.15       -1.20      1.25 o
  -5   1   9        0.31       -1.95      1.60 o
  -4   1   9        5.90        4.95      3.05 o
  -3   1   9       29.04       39.81      5.28 o
  -2   1   9        1.55        1.53      1.33 o
  -1   1   9        0.00        0.48      0.93 o
   0   1   9       29.30       23.64      3.44 o
   1   1   9        1.74        1.62      1.03 o
   2   1   9        7.04        5.51      2.12 o
   3   1   9        5.12        4.25      1.87 o
   4   1   9        5.24        4.72      2.05 o
   5   1   9        0.66        0.64      2.03 o
  -7   2   9        0.42        2.05      1.50 o
  -6   2   9        0.33       -3.11      2.12 o
  -5   2   9        0.87       -1.44      1.26 o
  -4   2   9       13.78       18.89      3.65 o
  -3   2   9       75.71       78.97      7.45 o
  -2   2   9       19.86       20.30      3.45 o
  -1   2   9        0.48        0.77      2.00 o
   0   2   9        1.31        1.24      1.04 o
   1   2   9       19.08       15.84      2.89 o
   2   2   9      417.15      423.13     16.58 o
   3   2   9       22.00       21.92      3.76 o
   4   2   9        1.05       -0.46      1.44 o
   5   2   9        2.50        1.44      1.39 o
  -6   3   9        0.04       -0.34      2.78 o
  -5   3   9        1.21       -3.39      2.26 o
  -4   3   9        4.68        8.26      3.17 o
  -3   3   9       58.94       62.57      6.57 o
  -2   3   9        3.02        1.51      1.62 o
  -1   3   9        0.25        1.92      1.29 o
   0   3   9        0.40        0.49      0.95 o
   1   3   9       49.33       54.25      5.35 o
   2   3   9       13.60       12.35      4.17 o
   3   3   9       33.62       34.41      5.86 o
   4   3   9        8.58       10.00      2.86 o
   5   3   9        0.65       -0.14      2.44 o
  -6   4   9        2.25        1.55      2.67 o
  -5   4   9        1.66       -2.17      2.50 o
  -4   4   9        3.84        5.18      2.60 o
  -3   4   9       56.74       73.36      7.30 o
  -2   4   9       11.60       11.01      2.80 o
  -1   4   9       37.36       36.50      4.33 o
   0   4   9       24.67       25.46      3.69 o
   1   4   9        5.43        3.92      1.43 o
   2   4   9       18.99       24.04      4.04 o
   3   4   9        3.19        3.01      2.04 o
   4   4   9       19.87       16.76      5.05 o
   5   4   9        0.19       -2.36      2.39 o
  -6   5   9       10.49        6.17      1.72 o
  -5   5   9        0.61       -4.32      2.88 o
  -4   5   9       10.04        6.46      2.74 o
  -3   5   9        0.18        1.28      1.76 o
  -2   5   9       35.78       38.22      4.40 o
  -1   5   9        0.45        2.13      1.02 o
   0   5   9        3.71        2.37      1.53 o
   1   5   9        0.33       -0.16      0.86 o
   2   5   9       46.55       54.51      5.88 o
   3   5   9        8.70       16.05      5.03 o
   4   5   9       14.03       15.38      5.10 o
   5   5   9        0.16       -0.34      1.93 o
  -6   6   9        1.19        1.29      2.00 o
  -5   6   9        0.41       -0.69      2.55 o
  -4   6   9       13.90       12.10      2.80 o
  -3   6   9       69.12       74.81      5.35 o
  -2   6   9       34.09       30.50      3.96 o
  -1   6   9        2.33        2.18      1.09 o
   0   6   9        5.43        6.95      2.04 o
   1   6   9       91.55       94.45      7.56 o
   2   6   9      191.39      206.07     13.40 o
   3   6   9       43.12       53.25      8.82 o
   4   6   9        8.87       12.54      5.01 o
  -6   7   9        5.93        4.16      2.92 o
  -5   7   9        4.81        4.19      3.52 o
  -4   7   9        0.99       -0.27      1.29 o
  -3   7   9       25.16       29.98      3.37 o
  -2   7   9        0.00       -0.17      1.11 o
  -1   7   9       17.37       14.48      3.02 o
   0   7   9        0.19       -0.46      1.08 o
   1   7   9        4.70        2.48      1.27 o
   2   7   9       46.27       51.30      6.71 o
   3   7   9       23.56       26.08      6.07 o
   4   7   9       42.14       54.42      9.35 o
  -6   8   9        0.65        0.63      2.87 o
  -5   8   9        0.47       -0.33      3.18 o
  -4   8   9        5.80        5.51      1.93 o
  -3   8   9        6.39        8.13      1.98 o
  -2   8   9        9.13        7.13      1.69 o
  -1   8   9       22.08       21.93      3.15 o
   0   8   9        2.96        3.32      1.09 o
   1   8   9        6.77        5.73      1.97 o
   2   8   9        4.16        6.54      2.63 o
   3   8   9       17.58       22.49      4.55 o
   4   8   9        0.17        0.87      2.35 o
  -5   9   9        0.28       -0.15      3.07 o
  -4   9   9        3.37        4.43      3.07 o
  -3   9   9        0.08        2.56      1.64 o
  -2   9   9        0.57       -1.00      1.51 o
  -1   9   9        2.17        1.27      1.39 o
   0   9   9        1.84        0.85      1.07 o
   1   9   9       18.31       14.46      3.18 o
   2   9   9       43.52       38.73      5.00 o
   3   9   9        0.00       -2.04      2.36 o
   4   9   9        1.49        1.71      3.02 o
  -5  10   9        9.38        4.17      5.01 o
  -4  10   9        1.45       -1.99      3.69 o
  -3  10   9        0.08        1.58      1.58 o
  -2  10   9        3.78        3.25      1.33 o
  -1  10   9        0.51        1.08      1.09 o
   0  10   9        2.59        1.26      1.13 o
   1  10   9       32.60       24.04      3.95 o
   2  10   9        1.69       -0.23      1.67 o
   3  10   9        0.21       -1.01      2.13 o
  -4  11   9        6.40        7.53      4.58 o
  -3  11   9        3.21        6.28      2.92 o
  -2  11   9        0.47       -0.48      1.29 o
  -1  11   9        2.04        1.33      1.07 o
   0  11   9        4.84        2.00      1.73 o
   1  11   9        2.84        2.80      1.37 o
   2  11   9        2.19        1.69      1.67 o
   3  11   9       14.22       24.07      5.23 o
  -4  12   9        0.13        4.33      4.97 o
  -3  12   9        1.29        1.11      2.06 o
  -2  12   9       14.80       16.33      3.10 o
  -1  12   9        1.03        3.44      2.45 o
   0  12   9        1.54        2.14      2.43 o
   1  12   9        1.34       -1.39      1.26 o
   2  12   9        4.05        3.65      2.03 o
  -3  13   9        1.91        3.44      1.81 o
  -2  13   9        0.05        0.43      1.08 o
  -1  13   9       46.52       64.78      6.28 o
   0  13   9        0.02       -1.91      1.54 o
   1  13   9        2.56       -1.70      2.33 o
  -2  14   9        0.00        1.24      1.43 o
  -1  14   9       16.11       25.11      4.24 o
   0  14   9        1.08        1.45      1.87 o
  -6   0  10        0.57       -3.49      9.46 o
  -4   0  10      515.03      473.66     70.02 o
  -2   0  10        0.23        0.93      2.47 o
   0   0  10       90.51       96.58     11.45 o
   2   0  10       15.33       13.66      4.02 o
   4   0  10        0.05        1.11      2.78 o
  -6   1  10        3.06       -0.64      2.14 o
  -5   1  10       18.11       16.23      2.79 o
  -4   1  10        6.63       31.75      5.14 o
  -3   1  10       21.57       22.78      5.60 o
  -2   1  10        0.41        1.37      1.69 o
  -1   1  10        4.24       -1.37      2.45 o
   0   1  10      118.44      126.99     10.55 o
   1   1  10        0.39       -1.02      1.55 o
   2   1  10       18.67       20.75      3.89 o
   3   1  10        1.02        1.31      1.32 o
   4   1  10        8.32        9.25      2.93 o
  -6   2  10        4.79       -0.37      2.79 o
  -5   2  10        9.37        5.89      1.93 o
  -4   2  10        5.74       10.31      3.41 o
  -3   2  10        3.17        7.60      2.85 o
  -2   2  10        0.00       -1.02      1.89 o
  -1   2  10        3.85        2.88      1.31 o
   0   2  10        1.03        1.77      1.35 o
   1   2  10        1.42        0.38      1.34 o
   2   2  10       13.14       16.14      4.00 o
   3   2  10        9.44       10.39      2.64 o
   4   2  10        0.04        1.81      1.69 o
  -6   3  10        0.97        1.47      2.09 o
  -5   3  10       21.43       15.27      3.20 o
  -4   3  10       41.87       40.82      5.40 o
  -3   3  10        8.79        9.40      2.76 o
  -2   3  10        0.84       -1.16      1.47 o
  -1   3  10        1.45        1.74      1.69 o
   0   3  10       59.65       59.79      5.78 o
   1   3  10       23.86       30.60      4.35 o
   2   3  10       45.88       55.20      7.44 o
   3   3  10        1.00        1.36      1.44 o
   4   3  10        0.01       -1.39      1.53 o
  -5   4  10        0.58       -0.58      3.06 o
  -4   4  10      117.06      119.61      9.03 o
  -3   4  10       26.75       30.29      4.95 o
  -2   4  10        1.06       -2.87      2.84 o
  -1   4  10        0.18       -0.05      1.49 o
   0   4  10        7.05        8.73      2.52 o
   1   4  10        8.31        7.37      2.18 o
   2   4  10        1.07        1.51      1.34 o
   3   4  10       21.62       28.77      5.51 o
   4   4  10        7.31       12.60      3.72 o
  -5   5  10        2.83        2.16      2.41 o
  -4   5  10        0.03        6.84      3.95 o
  -3   5  10        0.44        0.69      1.11 o
  -2   5  10        0.12        1.51      2.24 o
  -1   5  10        0.03        0.15      1.19 o
   0   5  10        9.31        6.26      1.80 o
   1   5  10       93.22       99.47      8.03 o
   2   5  10       45.89       55.98      6.19 o
   3   5  10       25.75       30.29      5.67 o
   4   5  10        9.44       15.60      4.63 o
  -5   6  10        3.91        2.03      3.39 o
  -4   6  10        7.80       11.26      3.32 o
  -3   6  10        0.07       -0.27      1.08 o
  -2   6  10        7.21        4.64      1.06 o
  -1   6  10        9.89       10.99      2.77 o
   0   6  10       22.00       14.84      2.94 o
   1   6  10       56.16       67.22      6.80 o
   2   6  10       39.55       47.12      5.89 o
   3   6  10        0.64        0.09      1.52 o
  -5   7  10        3.59       -6.10      5.64 o
  -4   7  10        2.81        2.87      2.21 o
  -3   7  10        5.89        5.67      1.98 o
  -2   7  10        5.29        2.61      1.18 o
  -1   7  10       11.32       10.95      2.68 o
   0   7  10       16.62       14.29      3.07 o
   1   7  10        0.03       -1.77      1.60 o
   2   7  10       33.26       31.36      4.76 o
   3   7  10        0.64       -1.28      3.25 o
  -5   8  10       22.43       22.45      9.78 o
  -4   8  10        2.48        4.03      2.47 o
  -3   8  10       12.31       12.66      3.55 o
  -2   8  10        0.00        1.24      1.23 o
  -1   8  10        2.55        2.22      1.26 o
   0   8  10       11.69       14.75      3.08 o
   1   8  10       21.62       33.36      5.05 o
   2   8  10        3.93        2.61      1.01 o
   3   8  10        1.45        1.61      1.97 o
  -4   9  10        1.78        2.65      2.93 o
  -3   9  10        3.32        4.80      2.09 o
  -2   9  10        3.49        1.53      1.97 o
  -1   9  10        0.64        1.36      1.28 o
   0   9  10       18.46       24.41      3.68 o
   1   9  10      117.07      121.73      8.43 o
   2   9  10        3.97        1.20      1.98 o
  -4  10  10        3.94        5.15      3.11 o
  -3  10  10        4.65        4.46      1.76 o
  -2  10  10        2.21       -0.58      1.67 o
  -1  10  10       16.44       23.31      3.61 o
   0  10  10       13.34       11.11      2.50 o
   1  10  10       60.28       71.39      6.50 o
   2  10  10        5.48        4.16      2.23 o
  -3  11  10        2.51        1.37      1.99 o
  -2  11  10        4.17        0.97      4.13 o
  -1  11  10        2.80        3.72      1.69 o
   0  11  10        9.63       10.44      2.46 o
   1  11  10        0.87        4.66      1.91 o
  -2  12  10        1.97        2.24      2.76 o
  -1  12  10        0.11        1.04      3.02 o
   0  12  10        1.84        0.29      1.14 o
  -3   0  11        1.00        3.29      4.58 o
  -1   0  11        6.83        6.60      4.97 o
   1   0  11        1.84        2.80      1.41 o
   3   0  11        0.53        0.58      2.19 o
  -5   1  11        0.04        0.97      2.91 o
  -4   1  11        4.38        4.46      2.89 o
  -3   1  11        1.69        4.91      2.72 o
  -2   1  11        0.05       -2.26      3.55 o
  -1   1  11        0.88        0.45      1.25 o
   0   1  11       11.94       10.95      3.19 o
   1   1  11        2.05        0.81      1.36 o
   2   1  11        0.13        0.25      1.20 o
   3   1  11       10.19       15.36      3.91 o
  -5   2  11        2.68        7.78      5.10 o
  -4   2  11        4.42       12.39      3.82 o
  -3   2  11        1.36        2.01      2.49 o
  -2   2  11        2.95        2.65      1.59 o
  -1   2  11        1.87       -0.49      1.41 o
   0   2  11        1.96        2.80      1.99 o
   1   2  11        0.02        0.15      1.86 o
   2   2  11        5.18        6.64      2.91 o
   3   2  11        2.06        4.56      2.58 o
  -4   3  11       29.65       32.70      7.10 o
  -3   3  11        2.47        2.05      3.94 o
  -2   3  11        3.91        2.91      2.00 o
  -1   3  11        0.00        0.19      1.24 o
   0   3  11        9.71        7.56      2.18 o
   1   3  11        2.16        1.85      1.91 o
   2   3  11        2.66        1.01      5.44 o
  -4   4  11       26.36       33.85      6.18 o
  -3   4  11        4.05        2.93      2.77 o
  -2   4  11        0.03       -0.92      1.37 o
  -1   4  11        1.53        1.98      1.81 o
   0   4  11       12.08       11.29      3.23 o
   1   4  11       31.72       41.98      6.89 o
   2   4  11       19.11       23.36      4.75 o
  -4   5  11        6.35       12.61      4.04 o
  -3   5  11        2.98        2.83      2.60 o
  -2   5  11        3.04        2.71      1.99 o
  -1   5  11        1.30        1.39      1.35 o
   0   5  11        1.57       -1.01      1.51 o
   1   5  11       27.88       31.80      5.97 o
   2   5  11       12.99       12.90      3.85 o
  -4   6  11        1.57        4.62      2.08 o
  -3   6  11        0.27        0.44      2.30 o
  -2   6  11        0.33       -0.94      1.75 o
  -1   6  11        0.05        0.59      0.92 o
   0   6  11        0.85        0.65      1.17 o
   1   6  11        3.89        3.85      2.12 o
   2   6  11        1.77        1.35      2.06 o
  -3   7  11        0.02        1.06      1.93 o
  -2   7  11        8.28        6.91      1.87 o
  -1   7  11        1.01        2.18      1.92 o
   0   7  11        4.42        3.22      1.22 o
   1   7  11        9.27        6.89      2.66 o
  -3   8  11       14.58       13.78      3.61 o
  -2   8  11        1.93        1.34      1.30 o
  -1   8  11        0.05       -0.62      1.30 o
   0   8  11        1.38        1.09      1.87 o
   1   8  11       39.09       48.20      6.17 o
  -2   9  11        0.02       -3.58      2.59 o
  -1   9  11        1.60       -0.07      1.19 o
   0   9  11        2.22        3.29      1.52 o
  -2   0  12        2.82        0.49      4.68 o
   0   0  12       20.51       30.98     10.20 o
  -3   1  12        0.33        2.92      2.59 o
  -2   1  12        0.60        0.10      1.97 o
  -1   1  12       44.80       47.58      9.14 o
   0   1  12        0.11        1.77      5.33 o
   1   1  12        0.00       -0.82      1.39 o
  -3   2  12        0.06        0.57      2.76 o
  -2   2  12        0.09       -1.19      2.00 o
  -1   2  12        8.93       11.25      4.85 o
   0   2  12        1.01       -0.64      1.86 o
  -2   3  12        0.70       -1.93      1.88 o
  -1   3  12       29.82       38.25      7.92 o
   0   3  12        0.98       -0.17      1.43 o
  -2   4  12        3.34        6.87      3.30 o
  -1   4  12        0.51        2.03      2.08 o
   0   4  12        0.29        1.02      1.10 o
 
